# Supplementary material for: Exploration of dilated cardiomyopathy for biomarkers and immune microenvironment: evidence from RNA-seq
Source: BMC Cardiovasc Disord. 2022 Jul 18;22:320. doi: 10.1186/s12872-022-02759-7 (PMC9290235; doi:10.1186/s12872-022-02759-7)
Supplement: Supplementary file 2 — Additional file 2. DEGs between normal and DCM samples. [file 12872_2022_2759_MOESM2_ESM.xls]

id	logFC	adj.P.Val
SMOC2	1.889337618	5.57E-99
FNDC1	2.924364692	2.18E-87
FRZB	2.14183055	1.71E-83
IL1RL1	-4.163638809	4.53E-83
AL031283.2	3.366036614	2.47E-80
SFRP4	3.435203043	9.98E-80
FREM1	1.799286899	1.41E-77
SEZ6L	3.381918414	1.37E-75
RNASE2	-3.320948689	2.18E-73
CD163	-2.400862286	5.08E-72
ITIH5	1.493955041	3.63E-70
MFAP4	1.715563693	4.07E-70
ST6GALNAC3	-1.413415926	8.96E-70
SSC5D	2.003619911	1.21E-69
EXT1	0.877177795	3.00E-68
AC015845.2	-2.53471223	3.21E-68
MATN2	1.447044961	3.74E-68
SCUBE2	2.097376034	7.54E-68
PPP3CC	-0.572961065	1.88E-66
COL22A1	3.282320974	2.47E-66
MYH6	-2.695290706	4.04E-66
LUM	2.036214512	4.25E-66
MARK3	-0.806328212	6.64E-66
CYS1	1.639394932	1.67E-64
AL049839.2	-2.507761054	2.60E-63
NPTX2	-2.556393392	9.15E-63
SIGLEC9	-1.740373151	1.03E-62
BLM	-1.948737376	2.23E-62
TUBA3E	-2.827885151	2.47E-62
ASPN	2.18063361	2.94E-62
LEFTY2	2.681654959	6.08E-62
TLL2	1.671120285	7.04E-62
PRMT2	0.635054865	9.34E-62
VSIG4	-1.879609709	1.14E-61
OLFML1	1.215428437	1.96E-61
C1QTNF7	1.657594243	2.21E-61
FCN3	-2.43023719	3.01E-61
PENK	3.231944248	6.60E-61
AOX1	-2.568066042	8.06E-61
C1QTNF2	1.621661716	9.81E-61
CCDC144NL-AS1	2.274154018	1.66E-60
LINC02137	-2.486389239	2.57E-60
TUBA3D	-2.790050582	3.71E-60
SLCO4A1	-2.373665749	6.63E-60
PHLDA1	1.62642447	1.28E-59
GALNT15	-2.102079982	2.47E-59
HTRA1	1.082964965	3.02E-59
PTN	1.566455693	6.10E-59
S1PR3	-1.275084839	1.24E-58
APCDD1L	2.876689034	1.34E-58
WNK3	-2.007714794	1.47E-58
ARHGAP1	0.74988369	1.97E-58
MXRA5	2.659315419	4.74E-58
POM121L9P	-1.590873223	6.80E-58
LCN6	-2.621929612	2.06E-57
LAMP5	2.325523451	2.32E-57
LCN10	-3.053673817	2.52E-57
GNMT	-2.697472184	3.85E-57
SCARA3	1.401776006	4.74E-57
BCL6	-0.897606724	3.26E-55
NRK	1.665331787	3.94E-55
AZIN2	1.318482821	4.10E-55
NTM	1.596512371	4.78E-55
FKBP5	-2.054877727	7.97E-55
TUBA3C	-2.710197375	2.95E-54
CYP4Z1	-2.376724002	4.86E-54
TDRD9	-1.732297089	1.75E-53
UBA7	0.94094066	1.99E-53
ARMS2	2.545938245	2.10E-53
LPCAT3	-0.715087837	5.47E-53
LSP1	1.781878765	9.60E-53
LYVE1	-1.831107805	1.62E-52
FCER1A	2.586439656	1.78E-52
TMTC1	-1.248494354	3.06E-52
CHDH	-1.555641816	7.38E-52
JAM3	0.500243002	1.13E-51
TSPAN9	0.94822943	2.21E-51
BOC	1.048993201	2.82E-51
KCND3	-1.058078858	3.85E-51
AQP10	2.094801554	6.72E-51
SLC1A7	2.715280851	6.75E-51
OLAH	-2.425822936	8.58E-51
GLT8D2	0.965808008	1.19E-50
SLC16A9	1.722418806	1.27E-50
PTGFRN	0.757611425	3.29E-50
PPEF1	-2.559538917	4.02E-50
C6orf106	-0.510458256	4.96E-50
KIAA1755	1.541482641	5.51E-50
IL18R1	-1.612564958	6.46E-50
INKA2	-0.925535334	9.71E-50
IL10	-2.450409661	1.07E-49
ADGRA2	0.82668715	1.16E-49
SCN2B	1.434720081	1.57E-49
TIMP2	0.770067755	1.84E-49
GZMH	2.538819347	2.13E-49
PPP2R2B	1.919535369	2.25E-49
OGN	1.951605607	3.89E-49
CRYM	1.331103465	8.29E-49
CYP4B1	-2.489850626	8.55E-49
MAGED2	0.602520484	9.97E-49
HMGN2	0.818160487	1.28E-48
AC010327.3	2.113957668	1.34E-48
ATP1B2	1.245031765	1.36E-48
DPYSL3	1.050584263	1.65E-48
SYT17	1.193308728	1.66E-48
SULT1B1	-2.132919068	1.89E-48
CHAC2	-1.494260665	3.44E-48
MELTF-AS1	1.591046258	4.20E-48
USP11	0.641888027	7.23E-48
LRRC17	1.522736823	7.37E-48
APLNR	1.836015578	8.87E-48
IL15RA	-0.903809035	1.41E-47
ISLR	1.830396229	1.47E-47
AK5	1.633536214	3.56E-47
RTL3	1.968389259	5.67E-47
NT5E	1.221393012	8.15E-47
RASL11B	1.546358123	8.46E-47
ESR1	1.281289732	1.68E-46
AQP3	-1.654050028	1.77E-46
CRISPLD1	2.330995592	2.79E-46
CTSK	1.171072447	4.25E-46
COL14A1	1.712147645	5.37E-46
PATZ1	0.50431666	5.39E-46
CD38	-1.440918446	5.92E-46
PRRT2	1.363139669	1.08E-45
ADGRD1	-0.987369991	1.13E-45
PQLC2L	-1.642955624	1.21E-45
PROM1	1.532422655	1.64E-45
AC002546.1	-2.600654439	1.66E-45
ACE	1.870047453	1.74E-45
IL17RB	-1.826522028	2.10E-45
LINC02593	2.147987723	2.35E-45
COL16A1	1.505812999	2.76E-45
PI16	1.941271136	4.18E-45
HMGN1	0.607761287	1.06E-44
NMRAL2P	-1.97448233	1.67E-44
SLC36A4	-0.946772049	1.70E-44
STEAP3	-0.933997692	1.71E-44
Z97192.2	-1.540477975	1.84E-44
CALCOCO2	-0.65173718	2.63E-44
IL17D	1.430692148	6.21E-44
DIO2	1.4340031	6.65E-44
CYP11A1	1.532535973	8.34E-44
AEBP1	1.703647012	8.97E-44
DMC1	1.306097515	9.95E-44
SLC31A2	-0.864926321	1.24E-43
AMD1	-0.846427739	1.25E-43
AC005699.1	-1.676380489	2.01E-43
IL1R2	-2.367160642	2.35E-43
DPT	1.339238504	2.39E-43
ADAMTS9	-1.164092448	3.20E-43
OVCH1	-1.957530491	3.70E-43
CAPN5	0.81234434	4.85E-43
LINC00900	1.304764713	5.26E-43
CCDC3	1.100344353	6.37E-43
C8orf88	-0.832425256	6.54E-43
HAAO	1.476145331	7.70E-43
OXER1	1.600273843	7.84E-43
PLXDC1	0.850054946	1.18E-42
EDNRB	-1.351486084	1.21E-42
SSTR2	-1.555613132	1.30E-42
ITGAL	1.578190564	2.01E-42
ADAMTS4	-2.013812036	2.64E-42
ORMDL3	0.565916471	2.92E-42
PCYOX1L	0.584611348	3.72E-42
RDH10-AS1	-1.681819348	4.08E-42
CPM	-1.457676301	4.51E-42
MANCR	-1.845736415	5.40E-42
EVC	0.818622167	5.74E-42
JAM2	0.669185783	6.58E-42
MDK	1.950295249	7.30E-42
NID1	-0.991622249	7.32E-42
SEMA5B	1.06842312	7.36E-42
COLGALT2	0.84722827	9.55E-42
COL15A1	0.987056993	9.57E-42
PCNT	-0.933096443	1.18E-41
KCNIP1	1.918515539	1.20E-41
PLIN2	-1.155651566	1.25E-41
MX1	1.062767596	1.30E-41
UNC80	2.407885023	1.55E-41
BCL2L1	-0.613346128	1.85E-41
SOCS2-AS1	0.945356927	1.86E-41
HBB	3.31542176	2.41E-41
RARRES1	-2.117039844	2.46E-41
BCL2L13	-0.569065558	2.92E-41
PI15	-2.9297716	2.94E-41
SLC16A2	0.719888154	2.99E-41
NRIP2	1.107797565	3.11E-41
AC040173.1	-2.058804415	4.01E-41
OASL	1.688796697	4.63E-41
FMOD	1.660738748	6.45E-41
CD83	1.276457396	6.47E-41
COL8A2	1.35993689	7.32E-41
PPL	-1.078690598	7.38E-41
PRKAG3	1.804706514	7.99E-41
GNA14	1.107796296	8.64E-41
CHPT1	-0.61636885	9.04E-41
NECTIN1	-1.0175422	9.56E-41
IFI44L	1.337383195	9.94E-41
CD27-AS1	0.668127112	1.01E-40
GSTM5	1.595843491	1.09E-40
SGPP2	-2.366710015	1.23E-40
ARMC4	1.747220158	1.82E-40
AIF1L	-0.821014165	1.92E-40
LINC00377	2.04545819	1.98E-40
AL365181.3	-1.395914885	2.17E-40
MOXD1	1.374307131	2.32E-40
IL34	1.441525863	2.57E-40
C2orf40	1.506631967	2.62E-40
HAPLN1	2.673751789	2.67E-40
KCNN3	1.13251462	2.77E-40
CCND1	0.699100038	3.28E-40
EFCC1	1.390087718	5.42E-40
COL9A1	1.804457301	5.42E-40
CRHBP	1.374934111	5.63E-40
NFIA-AS2	1.785824754	5.95E-40
SMO	0.70845995	6.00E-40
PODXL2	1.081022208	6.49E-40
CFTR	-2.250139709	7.21E-40
GDF6	1.838309762	7.93E-40
SNAP47	0.966932954	1.06E-39
SAMHD1	-0.909478622	1.08E-39
LAMA4	0.685109103	1.15E-39
ALOX15B	-2.950488733	1.40E-39
SYN2	-2.043987545	1.50E-39
FAM102A	0.704494308	1.53E-39
C1orf105	-2.127943005	1.77E-39
LYPD1	2.518583026	1.80E-39
DUOX1	0.997159062	2.08E-39
STRBP	-0.770560763	2.13E-39
CHRNA3	2.460158514	2.39E-39
SCGN	-2.482393288	2.51E-39
SLC11A1	-1.776011969	2.78E-39
PRF1	1.734706581	3.13E-39
STAMBPL1	0.825483081	3.32E-39
XAF1	0.921665697	3.41E-39
TPO	-1.146153851	3.78E-39
MSS51	1.205615379	3.90E-39
ANTXR1	0.99973019	4.18E-39
OGDHL	1.7342685	4.25E-39
CATSPERB	-1.63574681	4.37E-39
TMIGD3	-1.586663411	4.53E-39
AL109615.3	1.325473644	4.95E-39
MORN4	0.732489443	5.75E-39
CREB5	1.115068169	6.03E-39
SAMD3	1.675428747	6.42E-39
LINC00670	1.549692589	6.59E-39
LAD1	-1.980250334	8.82E-39
CASP17P	0.885888677	1.01E-38
CD109	-1.004021282	1.51E-38
PAQR5	-1.584090937	1.67E-38
KCNS3	0.809887346	2.40E-38
KCNC4	1.008709722	2.46E-38
HSH2D	1.797400256	2.82E-38
DTX4	0.956802364	3.26E-38
SPAAR	-0.826110032	3.30E-38
AC009041.2	1.475371547	4.50E-38
RAB37	0.806870042	5.26E-38
ALOX5	-1.058440332	5.30E-38
NKG7	2.183081761	5.36E-38
LTBP3	0.932288725	5.42E-38
GRB14	-1.016586678	5.57E-38
GZMA	1.715228836	6.16E-38
C11orf80	1.00299311	7.12E-38
KIAA1549	-1.19873464	7.66E-38
LINC02006	-2.048495693	9.31E-38
CD1C	2.023262207	9.52E-38
EVL	0.771788261	9.93E-38
PDE5A	1.173314855	1.18E-37
HOOK1	-1.511565532	1.54E-37
EPHX2	0.872414364	1.83E-37
BID	-0.676947896	1.91E-37
LINC00964	-1.859709277	2.31E-37
ART3	-1.095475807	3.11E-37
RGS4	1.765864011	4.06E-37
MYH10	0.807161588	4.16E-37
ANO1	0.709936702	4.26E-37
SULF1	1.221018777	6.94E-37
AL157895.1	1.748334057	8.13E-37
STAC2	-2.125940609	9.90E-37
C10orf25	0.671970524	1.26E-36
ZNF365	1.898949811	1.33E-36
KCNK1	-1.212290343	1.43E-36
CPXM2	1.391069114	1.57E-36
SLC2A1	-0.84178864	1.65E-36
AL008726.1	-2.515448957	1.66E-36
ABCG2	1.300073154	1.99E-36
HERC5	0.746767516	2.02E-36
BTN3A1	1.00144177	2.42E-36
MCEMP1	-2.320771131	2.51E-36
CCDC69	-0.580136261	2.60E-36
SLC2A9	-0.728231814	2.82E-36
SPPL2A	-0.621808512	2.94E-36
RYR3	1.652217155	3.21E-36
APBB3	0.68016334	3.33E-36
C16orf89	1.68742055	3.62E-36
WDR66	1.072696292	4.04E-36
SARDH	1.388321573	4.47E-36
CYP2J2	0.914140325	5.42E-36
CCND2	0.622153911	5.62E-36
ANKRD34C	2.010114131	5.80E-36
SOX8	1.24115779	6.15E-36
CAPN6	2.410010198	6.22E-36
CFAP77	-1.401843599	7.10E-36
HMOX2	-0.870179741	7.31E-36
CD247	1.279434237	7.70E-36
HNRNPCP3	1.328207105	8.06E-36
METTL7B	-1.827659848	8.91E-36
GZMB	2.003386765	9.31E-36
CX3CR1	1.856715393	1.00E-35
OPN3	-0.680762103	1.11E-35
SLC25A18	-1.702696136	1.27E-35
CASP1	0.657816301	1.37E-35
GDNF-AS1	1.589055866	1.90E-35
GLI2	1.137495544	2.03E-35
DBH-AS1	1.533546815	2.35E-35
TENM4	1.436328795	2.48E-35
MAP6	0.582388156	2.84E-35
TNMD	2.40117313	2.88E-35
SNCAIP	0.974638469	3.30E-35
PAFAH2	0.671879716	3.94E-35
BACH2	0.888141516	3.97E-35
GPX3	-0.638011814	4.46E-35
STAT4	1.718277664	5.00E-35
PLA2G2A	-2.415425876	5.36E-35
SLC25A45	0.840862702	8.37E-35
LTBP2	1.359807914	1.08E-34
SLC31A1	-0.529172188	1.09E-34
GLIS1	1.994245777	1.21E-34
HMGN2P5	0.8213015	1.41E-34
HRK	1.895119461	1.43E-34
AC096921.2	-0.972245504	1.46E-34
LCN15	-2.383422221	1.74E-34
CPAMD8	-1.160004186	1.91E-34
LINC00861	1.719229703	2.34E-34
P3H2	1.557507538	2.46E-34
LRRC55	2.136146481	2.71E-34
FAM78B	-0.870180082	2.76E-34
RNF144B	-0.720603093	2.93E-34
PPP1CC	-0.544087279	2.98E-34
PALLD	-1.003469988	4.02E-34
WNT9A	1.982785841	4.09E-34
SOCS2	0.625958134	4.12E-34
CCDC113	0.816017474	4.50E-34
ATP1B1	-0.625463741	5.02E-34
COL10A1	2.248812513	5.04E-34
KAZALD1	1.107238309	6.11E-34
FAM180B	1.83680247	7.30E-34
USP31	-0.812268977	7.53E-34
ALDH1A2	0.885095364	8.43E-34
NSG1	-1.428865995	8.43E-34
PPP1R26-AS1	0.93329777	9.31E-34
MATN3	-1.394351519	1.02E-33
ITGB7	1.082960186	1.11E-33
MEG3	0.955230143	1.30E-33
SHISA2	1.71922883	1.31E-33
SLCO2A1	-1.089206054	1.37E-33
PDE4C	1.258235116	1.81E-33
LINC02028	1.433250288	1.95E-33
NQO1	-1.226581642	2.14E-33
ADAMTS15	-0.90174059	2.26E-33
HTATIP2	-0.640966502	2.47E-33
USP51	0.702151632	2.86E-33
MRC2	1.322256103	3.00E-33
GPSM2	-1.181458391	3.21E-33
NRXN2	1.580473932	3.40E-33
AMOT	0.635756161	3.71E-33
GMNC	-2.079364918	3.87E-33
MGST1	-1.662581955	4.42E-33
LGI3	-2.110837126	4.45E-33
LINC01134	-1.587853719	4.91E-33
GLUL	-0.810096872	5.34E-33
SERPINE2	1.364815088	5.75E-33
BRSK1	0.989076636	6.61E-33
TPRKB	-0.58421097	7.91E-33
SERPINB8	-1.022664366	9.14E-33
RPS6KA2	-0.580150217	9.25E-33
RTP4	0.818693119	1.01E-32
TMEM200B	0.573706345	1.04E-32
TGFBR3	-0.831576346	1.26E-32
ZNF682	-0.803054378	1.28E-32
ITGBL1	1.472511872	1.37E-32
PODN	1.053121752	1.43E-32
WNT9B	-1.656363804	1.47E-32
MEF2C-AS1	0.800104794	1.51E-32
LRRC77P	1.312638385	1.58E-32
MARVELD2	-1.094824617	1.63E-32
RPGR	-0.962281464	1.65E-32
FBLN7	1.313589792	1.70E-32
CCNG1	-0.706207128	1.72E-32
AL590999.1	-1.045156836	1.85E-32
CMA1	2.256211879	1.89E-32
SLC26A11	0.607432044	1.90E-32
IL2RB	1.40531758	2.13E-32
ANPEP	-1.375300872	2.48E-32
SSR3	-0.510311915	2.58E-32
ZMYND15	1.160188464	2.80E-32
HIVEP3	-0.67561105	3.07E-32
HOPX	-2.045528159	3.11E-32
MIR100HG	0.627960022	3.68E-32
CRY2	0.557470275	3.91E-32
AQP4	-2.353838172	4.29E-32
TFCP2L1	-1.480350564	4.43E-32
AL445222.1	1.139195363	4.58E-32
NLGN3	0.783902905	4.58E-32
CLU	0.962105946	4.90E-32
CXCL10	2.473098451	5.28E-32
MGC16275	0.914363848	5.35E-32
ETNK2	-1.059968055	5.54E-32
C1QTNF3	0.989758296	5.94E-32
MX2	0.716537014	6.34E-32
SERPINA3	-2.270940052	6.79E-32
CTSW	1.79827321	7.53E-32
AQP7P1	-1.020644681	8.25E-32
CD3E	1.533623177	8.36E-32
PCED1B	0.870967506	8.90E-32
ODC1	0.58102599	9.80E-32
TGFB2-AS1	1.926416594	1.17E-31
TRAF3IP3	1.139796032	1.22E-31
FGF1	0.7313235	1.48E-31
PTDSS1	-0.62463565	1.50E-31
GPR4	-0.891384007	1.51E-31
KIAA1211	2.162821349	1.58E-31
NUDT4	-0.963738569	1.73E-31
AGTR2	2.05679529	1.74E-31
FAM107A	-0.739919853	1.76E-31
HLA-DPB1	1.035762421	2.13E-31
CARNS1	1.148505486	2.19E-31
SHISA3	-1.453992222	2.25E-31
TMEM30B	1.330602429	2.33E-31
SYTL2	1.163028232	2.37E-31
OSMR	-1.0133461	2.62E-31
SLC36A1	-0.844843027	2.70E-31
TMEM231	0.557597678	2.70E-31
NHSL1	0.508039636	2.84E-31
PVR	-0.701382462	3.13E-31
ATP1A4	1.486031754	3.42E-31
CCDC80	1.355261546	3.64E-31
TLCD2	-1.229891216	3.69E-31
ECM2	1.218384345	3.83E-31
NTF3	0.850025045	4.07E-31
CX3CL1	0.956361643	4.29E-31
RGS11	1.083117734	4.29E-31
SPC24	-1.122012113	5.39E-31
AC006273.1	-1.864997448	5.47E-31
RHBDL3	-1.895108055	5.49E-31
AC092683.1	0.918672717	5.52E-31
PLCE1	1.017216726	6.15E-31
AL050343.1	-0.980390258	6.41E-31
MTURN	0.634665819	6.81E-31
FAP	1.556823093	6.87E-31
TMEM119	1.733394642	9.85E-31
PCOLCE2	0.683710281	1.12E-30
HBA2	3.433040766	1.14E-30
HNRNPA1P66	1.927299852	1.24E-30
TMEM178B	-1.232864349	1.29E-30
TSPY26P	0.635683279	1.30E-30
SERPINA5	-1.371868793	1.33E-30
EHD4-AS1	-1.359838824	1.33E-30
SLC52A3	-0.956554452	1.63E-30
TMEM70	-0.521379531	1.69E-30
AL161908.1	1.375594174	1.79E-30
TBX21	1.501995434	2.01E-30
ITGA9-AS1	0.570163219	2.12E-30
MYOC	1.648512425	2.20E-30
NHLRC1	0.717171188	2.63E-30
LINC02289	-1.090602403	2.63E-30
PRDX6	-0.60825061	2.70E-30
ADGRF5	-0.918687977	2.71E-30
SIGLEC17P	1.549165879	2.74E-30
AP3M2	0.609801823	2.75E-30
THBS4	1.284507367	3.01E-30
EP300-AS1	-1.594672052	3.08E-30
VPS13D	-0.702871467	3.34E-30
HLA-DPA1	0.881386472	3.50E-30
C1QTNF9	1.302655609	3.61E-30
GFOD1	-0.588357198	3.75E-30
FCGR3A	-1.293350356	4.22E-30
C16orf58	0.536915051	4.24E-30
TBC1D29	-1.834670749	4.40E-30
LINC01088	-1.483260533	4.57E-30
HBA1	3.058484877	4.63E-30
AL445426.1	-1.510936681	5.04E-30
LINC02207	-1.819326219	5.19E-30
SDSL	1.456910348	6.22E-30
CRISPLD2	-0.817649018	6.26E-30
DUSP15	1.164964497	6.59E-30
BCL6B	0.926495235	6.88E-30
NAMPT	-1.047145019	7.21E-30
C11orf65	0.977387999	7.59E-30
TESPA1	0.98979784	7.68E-30
ZMYND12	0.96076162	8.63E-30
MCM10	-1.567187195	8.63E-30
KCNB1	-1.23258461	8.95E-30
NREP	0.895942197	9.47E-30
FATE1	1.782168287	9.56E-30
MNS1	0.926123564	9.59E-30
ANXA3	-0.739515175	9.59E-30
MFSD6	-0.581994349	9.80E-30
ASB18	1.22625196	9.87E-30
RHNO1	0.503355841	9.93E-30
AC064875.1	0.95120915	1.05E-29
MBP	0.70821757	1.11E-29
FMN1	-1.259007593	1.13E-29
RARG	0.6153662	1.14E-29
ETV4	1.355226836	1.19E-29
AMT	0.801490309	1.31E-29
STAT3	-0.750239399	1.49E-29
ARHGAP22	0.941825028	1.56E-29
NYNRIN	0.50601784	1.69E-29
WASF1	-1.014405067	1.81E-29
TMEM132B	-1.467767876	1.88E-29
AL353751.1	1.687696918	1.88E-29
COL9A2	1.210481889	2.11E-29
TLR2	-1.067341795	2.29E-29
ACKR4	1.165381186	2.33E-29
SLAMF7	1.751505943	2.38E-29
GPRASP2	0.543714246	2.45E-29
PREX1	-0.695193127	2.49E-29
AC025423.4	-1.662610906	2.60E-29
CTSG	1.865930241	2.75E-29
LINC01563	1.452115322	2.79E-29
LIN7A	-0.68288375	2.90E-29
ATP1A1	-0.639217442	2.93E-29
ADAMTS14	1.461500415	3.12E-29
PART1	-1.510580927	3.24E-29
PACS1	0.567603754	3.34E-29
AC009113.1	0.617693335	3.57E-29
AC010136.1	1.16980933	3.64E-29
SSUH2	1.000050658	4.15E-29
GAL3ST4	0.826004014	4.18E-29
C5orf64	-1.764575429	4.27E-29
CADPS2	-0.749418708	5.29E-29
JAK1	-0.580288569	5.33E-29
MYOT	-1.303789778	5.52E-29
ADH1B	-1.429456626	6.54E-29
TXNRD1	-0.917229375	6.83E-29
BMP4	0.817162054	7.78E-29
CHD5	1.563874958	7.96E-29
SLC1A1	-0.933985988	8.24E-29
ZAP70	1.429707515	8.81E-29
RXRG	1.243218261	1.03E-28
FBLN1	1.071460992	1.30E-28
OPCML	1.472264333	1.31E-28
SYN3	-1.233796621	1.43E-28
LINC01105	-2.064618398	1.48E-28
LIPH	1.323087542	1.52E-28
NDP	1.626501061	1.57E-28
IGSF22	-1.122656657	1.58E-28
FGF10	-2.071051051	1.60E-28
GGH	-0.896097167	1.63E-28
CTF1	0.951384841	1.65E-28
AC112250.2	-1.250900597	1.68E-28
JAML	1.101428605	2.18E-28
ZNF423	0.606117832	2.60E-28
UAP1	-0.609761267	2.90E-28
AL355297.4	0.984051833	2.90E-28
MKRN2OS	2.482930048	2.93E-28
DNAAF3	1.333931284	2.98E-28
HEMK1	0.536530452	3.30E-28
AC025857.2	-1.236287887	3.69E-28
CNTN3	-1.762438781	3.87E-28
SMTNL2	-1.049217522	3.93E-28
ETNPPL	-1.586745914	4.08E-28
CTH	-0.957011602	4.38E-28
KLHDC8A	1.400832667	4.57E-28
HDC	1.494937198	4.60E-28
TIMP4	-1.171052119	4.79E-28
CD74	0.945619597	5.11E-28
AP005329.3	-0.773889603	5.45E-28
KLHL41	-0.831973188	5.52E-28
AC103808.6	1.731603821	6.19E-28
SLC6A1	1.110213597	6.42E-28
CD2	1.459753306	6.54E-28
THBS3	0.730542524	6.75E-28
SERPINI1	0.714361539	6.77E-28
KLF10	-0.960491466	7.78E-28
AL591845.1	0.816133376	8.45E-28
PSME4	-0.541164052	8.59E-28
TMEM98	0.611782534	9.35E-28
MPP3	-0.954909236	9.78E-28
NES	0.702491385	1.00E-27
GNB3	0.987257276	1.06E-27
APOA1	1.822369021	1.12E-27
EFS	0.610506534	1.23E-27
RNF157	-0.9864324	1.32E-27
HPSE	-1.039265439	1.34E-27
F8	-0.981337045	1.35E-27
LCN12	1.536602124	1.37E-27
ESRP2	-1.33616047	1.38E-27
FCGR3B	1.887371905	1.45E-27
AC012085.2	1.265045953	1.64E-27
GARNL3	0.713956632	1.75E-27
TBX3	-0.630169847	1.79E-27
CD3D	1.562986572	1.83E-27
NPPA	2.260186234	1.93E-27
SPACA9	0.771157225	1.97E-27
CD6	1.47382981	1.97E-27
OAS1	0.846896275	1.97E-27
UBN1	-0.558969123	2.12E-27
C1orf162	-0.867311986	2.53E-27
AC107294.2	1.507843771	2.61E-27
POT1-AS1	-0.674139216	2.75E-27
STON2	0.72061583	2.77E-27
LRRN4CL	1.052442263	2.77E-27
ASRGL1	-0.765894388	2.78E-27
OSBPL11	-0.804743505	2.95E-27
INKA2-AS1	-1.013564607	3.00E-27
ESM1	1.979338583	3.29E-27
CCR1	-1.107637402	3.29E-27
AP003119.3	-1.579219756	3.35E-27
AC108471.2	0.899224858	3.48E-27
RASEF	1.495141616	3.52E-27
SFRP1	1.230915884	3.66E-27
GNLY	1.260899865	3.89E-27
KLRB1	1.477661845	3.97E-27
KIF5C	-1.02731174	4.06E-27
GFRA3	1.409763116	4.11E-27
CENPA	2.28000301	4.64E-27
PLA2G4F	-2.025651098	4.67E-27
XG	1.799209607	5.04E-27
MME	1.115807684	5.15E-27
TMEM71	0.87852516	5.42E-27
FZD1	0.695526848	5.63E-27
GPR68	1.724981275	5.64E-27
PLCD4	0.821510617	5.70E-27
LINC01116	1.273446043	5.82E-27
ACTG1P17	1.049309365	6.00E-27
DEPTOR	-0.603624291	6.53E-27
GLYATL2	1.187914943	7.21E-27
PIK3IP1	0.790073938	7.28E-27
C19orf66	0.545266535	7.84E-27
KCNA5	0.887708071	7.96E-27
ANKRD29	0.764365519	8.12E-27
ZBP1	1.338432387	8.43E-27
CERCAM	1.111037309	1.07E-26
TIMP3	-0.638926801	1.20E-26
CDRT1	-1.25973964	1.26E-26
POLA2	-0.50630057	1.29E-26
MTMR9LP	0.711403964	1.31E-26
TFPI	-0.667858119	1.46E-26
MN1	0.678369261	1.55E-26
DRC3	0.658734192	1.55E-26
PPP1R15A	0.525813512	1.69E-26
ADAM19	1.132495556	1.94E-26
AC024940.1	-2.365030005	1.96E-26
GPR84	-1.749025109	2.02E-26
BEND5	0.69593279	2.13E-26
SDR16C5	-1.484140005	2.17E-26
C5orf56	0.511636028	2.18E-26
AL133338.1	0.987676782	2.24E-26
FAM83F	-1.063945964	2.59E-26
PID1	-0.591579729	2.69E-26
LCK	1.223263191	2.75E-26
CBS	-1.034705429	3.03E-26
EGLN1	-0.658792183	3.13E-26
GATM	1.117517248	3.40E-26
HYLS1	-0.521109672	3.80E-26
KIAA0040	-0.634964368	3.81E-26
ZSCAN18	0.541680668	4.21E-26
FZD5	-0.590513858	4.22E-26
ZDHHC9	-0.579922786	4.28E-26
AC131902.2	-1.738341172	4.41E-26
LINC00672	0.955754157	4.46E-26
AC107294.3	1.388571823	4.76E-26
REELD1	-1.400665172	5.37E-26
AGTR1	-1.171102805	6.12E-26
TENT5B	-1.247372346	6.34E-26
CA14	-1.607218802	6.80E-26
PCSK1	-1.781375803	7.19E-26
PLEKHH2	1.238638201	7.80E-26
MID1	0.752800678	8.14E-26
IFIT3	0.892963241	8.63E-26
ITGB2-AS1	1.194077365	8.97E-26
SGCE	0.57942942	9.45E-26
RSAD2	0.929439575	9.70E-26
AC136475.5	-1.136988978	1.00E-25
AL161668.4	-1.092928459	1.07E-25
PRSS35	1.479235916	1.11E-25
COQ8A	-0.676551418	1.15E-25
B3GALT1	-1.275913846	1.20E-25
LINC00968	1.277460393	1.20E-25
POLE2	-0.757068136	1.25E-25
CDC42EP4	-0.563705758	1.34E-25
RCC1	-0.603836544	1.35E-25
DNAJC27-AS1	1.187757248	1.36E-25
CREG2	1.533010953	1.38E-25
COL1A2	1.083832471	1.38E-25
TM6SF2	1.086612727	1.40E-25
IRX6	1.253159897	1.53E-25
GADD45A	0.686400092	1.54E-25
SEMA4B	-0.743599861	1.58E-25
FANCI	-0.607621991	1.68E-25
WEE1	0.578001147	1.70E-25
FLRT2	0.994999408	1.73E-25
KPNA2	-0.560687697	1.73E-25
CD177	-2.269633667	1.74E-25
COLQ	1.176436786	1.78E-25
HLA-DMB	0.888264174	1.79E-25
AC009955.2	-1.115662531	2.09E-25
STEAP4	-0.918000205	2.15E-25
TMEM130	1.895524542	2.17E-25
LEF1	1.22796968	2.20E-25
CNST	-0.506006767	2.28E-25
C10orf71-AS1	1.106440883	2.28E-25
AC062029.1	0.756635499	2.42E-25
KIRREL3	1.300295014	2.46E-25
FERMT1	1.294669514	2.47E-25
CYP4F3	1.697224851	2.52E-25
PRR5L	0.909052412	2.57E-25
CRABP2	1.352055783	2.62E-25
OAS2	0.664099919	2.70E-25
ZNF821	0.577573449	2.99E-25
TMEM178A	0.701961016	3.09E-25
AC114316.1	-1.281767452	3.10E-25
SLIT3	0.808432093	3.28E-25
SERPINF2	-1.258911073	3.54E-25
TET2-AS1	-1.419382522	3.88E-25
LTB	1.742441388	3.90E-25
SNCA	0.906062313	3.92E-25
FBXO17	0.554908739	4.64E-25
FCRL3	1.523416546	4.89E-25
IQSEC3	0.899107161	5.19E-25
APCDD1L-DT	1.363915752	5.44E-25
TCEAL7	0.715917937	5.82E-25
KNG1	-1.625788714	6.05E-25
GAB3	0.630874081	6.20E-25
NAPSB	1.471253402	6.87E-25
LUCAT1	-1.424948544	7.10E-25
AC137723.1	-1.354464176	7.17E-25
TSPAN11	0.9559926	7.45E-25
SNORA59A	-0.925140332	7.54E-25
GRAP2	-1.038185692	7.59E-25
GPRC5A	-1.434970186	7.80E-25
TCF24	-2.098590381	7.96E-25
GPRASP1	0.85256344	8.90E-25
RACGAP1	-0.638014703	9.01E-25
PAPLN	0.87943526	9.09E-25
STOX1	-1.206944542	9.29E-25
AL365181.2	-1.304095337	9.32E-25
SIGLEC7	-1.079033509	9.92E-25
TRDC	1.602774798	1.01E-24
ZNF436-AS1	0.630123443	1.05E-24
TRO	0.634296274	1.12E-24
DHX58	0.592714142	1.13E-24
PAMR1	0.770438533	1.15E-24
BCAT1	-0.976252098	1.25E-24
SKAP1	1.336277066	1.29E-24
LINC02308	1.252926198	1.37E-24
HIF3A	-0.842547866	1.41E-24
VIT	-0.930431099	1.43E-24
GJD3	0.888735634	1.44E-24
SEPT6	0.550294231	1.48E-24
SLC7A11	-1.478215136	1.50E-24
LINC00174	0.675238535	1.52E-24
SYTL4	-0.570700615	1.53E-24
LINC02427	1.549400739	1.57E-24
LINC02447	0.900806296	1.65E-24
AC026691.1	0.943267144	1.67E-24
SHE	-0.559318874	1.69E-24
FAM155B	-1.518085337	1.78E-24
LINC01128	-0.76953189	1.85E-24
TIFA	-0.751744636	1.91E-24
MERTK	-0.793933915	1.94E-24
ADAMTS5	-1.09866637	1.95E-24
SLC9A7	-1.009156476	2.00E-24
SAMD11	1.81238596	2.01E-24
PITPNC1	-0.571300626	2.11E-24
CNIH3	0.691965953	2.19E-24
P3H3	1.000403366	2.36E-24
CDH26	-0.74945149	2.41E-24
DEPDC1B	-1.414882519	2.72E-24
ARHGAP33	0.923364296	2.76E-24
AP004247.2	1.366367759	3.28E-24
STX1B	0.784354092	3.32E-24
LINC00908	1.22371947	3.49E-24
ARRDC4	-0.906224945	3.66E-24
TC2N	-1.144053871	3.72E-24
NCOA3	-0.641673309	3.97E-24
IFIT2	0.839691656	4.17E-24
MAP2K6	-0.934767805	4.37E-24
LTBP4	1.160235964	4.42E-24
PTCH2	0.873437199	4.74E-24
TMEFF2	-1.81905189	5.14E-24
LGR6	-1.031484322	5.24E-24
DPEP2	1.010891428	5.45E-24
AL132780.2	0.762163869	6.66E-24
MCFD2	-0.554503559	6.89E-24
LRRC15	1.577996592	7.31E-24
PLCXD3	-0.764349554	7.51E-24
TPST2	-0.598338671	8.50E-24
TGFB2	1.301622795	8.62E-24
PTK7	0.731028311	8.82E-24
HHAT	0.658514	1.07E-23
ST3GAL6	0.527527829	1.09E-23
SH2D1B	1.344478031	1.11E-23
F13A1	-1.092119363	1.12E-23
DACT1	0.940500383	1.12E-23
AGER	0.799251966	1.13E-23
PDE2A	-0.538431539	1.18E-23
PYROXD2	0.6624749	1.19E-23
SLIT2	0.681590245	1.28E-23
TBC1D10C	1.379825045	1.28E-23
KCNK3	-1.120698135	1.33E-23
MAPK10	0.7645254	1.41E-23
SIGLEC10	-1.267943646	1.54E-23
TTLL3	0.631171598	1.54E-23
HYAL4	1.323958009	1.82E-23
PRPH	1.289167719	1.87E-23
CDH23	0.814936612	1.88E-23
INSYN1	-0.960262856	2.11E-23
MTFR1	-0.558369062	2.12E-23
NUP62CL	1.075192056	2.13E-23
ATP8B5P	-0.806789083	2.21E-23
FZD10-DT	1.194508125	2.40E-23
SMIM9	-1.170735392	2.43E-23
UBE2L6	0.575557802	2.49E-23
APLP1	0.841010742	2.52E-23
ATP2A2	-0.834909422	2.58E-23
TSPAN10	1.048528605	2.60E-23
FCRL6	1.376589876	2.75E-23
RAET1E	-1.02508561	2.81E-23
FZD7	0.605365127	2.99E-23
BPI	1.401572868	3.01E-23
CXCL11	1.973732675	3.04E-23
TCEAL5	0.917394262	3.09E-23
SLC7A8	-0.744490816	3.10E-23
IFT43	0.695827988	3.11E-23
TNRC6C-AS1	0.723063319	3.13E-23
PDE11A	-1.407225269	3.16E-23
NBPF1	0.656113049	3.23E-23
KCNK17	1.538033165	3.26E-23
FMO5	-1.320638002	3.42E-23
CYP46A1	0.679505104	3.55E-23
GATA2-AS1	-0.807177883	3.57E-23
TRIM45	0.746008769	3.68E-23
NANP	-0.515768758	3.77E-23
GSDMB	0.649310123	3.85E-23
AC105053.1	-1.301748837	4.33E-23
PCDH1	-0.510099551	4.40E-23
FPR1	-1.228090251	4.50E-23
ELL2	-0.848837029	5.22E-23
AC080013.4	-1.556176577	5.22E-23
ZDHHC14	0.614778584	5.50E-23
EDN1	-0.945457367	5.71E-23
KLRD1	0.966716553	5.82E-23
C15orf65	-0.587429921	5.82E-23
NCEH1	-0.775520367	5.96E-23
PLXNB1	-0.553867059	6.07E-23
REM1	0.903114319	6.24E-23
CCDC74A	0.802788939	6.34E-23
DALRD3	0.523968599	6.53E-23
STAC	0.848308839	6.53E-23
LILRA6	-1.026150958	6.69E-23
AC006441.4	1.221035536	6.98E-23
NDN	0.574967797	7.05E-23
ADAMTSL1	1.102318379	7.25E-23
ST3GAL1	-0.643707441	7.27E-23
SLC38A2	-0.770112241	7.29E-23
PLA2G4C	0.659424425	7.82E-23
BTN3A2	0.680557964	8.10E-23
PPM1L	-0.619394696	8.30E-23
ZBTB16	-1.362669117	8.32E-23
TGFBR2	-0.726274793	8.61E-23
PRRG4	-1.188197065	9.62E-23
ATP6V0E2-AS1	0.629430398	1.03E-22
AC015712.2	0.932897544	1.08E-22
TMEM44-AS1	0.719932196	1.12E-22
LINC00342	0.668376617	1.17E-22
HYI	0.829324994	1.17E-22
FBXL2	0.59468143	1.18E-22
ALOX5AP	-0.943244491	1.19E-22
GTF2IRD1	-0.567886876	1.19E-22
HS6ST2	-1.517572671	1.23E-22
DHRS1	0.620918901	1.24E-22
COLEC11	1.030768955	1.25E-22
SNTG2	-1.072400563	1.31E-22
LINC01852	0.759388134	1.36E-22
MXRA8	1.120292148	1.48E-22
TIGAR	-0.582021964	1.60E-22
CLEC7A	-1.067740644	1.64E-22
RHAG	-1.421926049	1.71E-22
MT-TK	-1.325077261	1.77E-22
P2RX6	1.305047061	1.88E-22
ABCB1	-0.99843	1.91E-22
MMP25-AS1	0.70289917	1.98E-22
EMILIN3	0.997298633	2.01E-22
LBP	-2.242163617	2.02E-22
SCAMP5	0.899136396	2.03E-22
DNAH8	1.317802533	2.05E-22
AC036108.3	-1.061553388	2.12E-22
PAPSS2	-0.810184522	2.17E-22
EREG	-2.174694336	2.21E-22
NAP1L3	1.071343645	2.22E-22
PHF21B	1.047214532	2.26E-22
SLC22A16	-1.464600483	2.27E-22
SPATA6L	0.673721403	2.29E-22
CCDC168	1.295199156	2.36E-22
COL1A1	1.438797858	2.40E-22
MYOZ1	1.282693875	2.45E-22
NAMPTP1	-1.279578879	2.47E-22
GRB7	-1.16999938	2.53E-22
AL591379.1	-1.154895039	2.59E-22
BGN	1.103432075	2.88E-22
LINC00501	1.047633335	3.04E-22
FGR	-0.761312966	3.28E-22
FCN1	1.49646499	3.65E-22
DNM1	0.655164485	3.68E-22
ZBTB12	0.850316806	3.73E-22
CD3G	1.331885453	3.80E-22
SLCO4C1	1.316533352	3.95E-22
UCHL1	1.268099031	4.01E-22
NME8	1.333779011	4.13E-22
DCHS1	0.614076158	4.30E-22
HMGN2P3	0.680555448	4.44E-22
S1PR5	1.458488035	4.98E-22
OMG	1.20105348	5.14E-22
COL12A1	0.890044352	5.37E-22
PCNX2	0.643320677	5.79E-22
METTL21EP	1.25595471	5.81E-22
WDR76	-0.665110892	5.82E-22
WNT10B	1.307388321	5.89E-22
MEI4	-1.373283749	5.94E-22
TRGC1	1.293037654	6.12E-22
DUOX2	1.116792208	6.13E-22
MSR1	-1.05713381	6.42E-22
LARP1B	-0.573628851	6.45E-22
LY9	1.358463358	6.46E-22
ANKRD24	1.181081632	6.66E-22
LDHA	-0.568524085	7.60E-22
KIF21B	0.794424893	7.88E-22
PGAM1P5	0.948987755	7.95E-22
SLC5A1	-0.872532025	7.96E-22
DOK5	0.819731726	8.50E-22
MMP2	0.670620419	8.97E-22
TSPAN32	1.056252636	9.10E-22
LYPD5	-0.935080347	9.30E-22
ZMPSTE24	-0.504678792	9.55E-22
ZBTB7B	-0.535294719	9.64E-22
CTHRC1	1.301295674	9.70E-22
CD48	1.092925821	9.82E-22
RNF168	-0.500380192	9.99E-22
AL161935.3	1.207591399	1.00E-21
COL8A1	0.76700169	1.01E-21
AC011611.4	1.167327777	1.05E-21
MAP3K8	-0.824367601	1.09E-21
BX537318.1	1.016540386	1.14E-21
ASIC1	0.744002598	1.18E-21
GAP43	1.674742875	1.21E-21
SIDT1	0.66644728	1.23E-21
ABHD11	0.742511097	1.25E-21
CERS1	1.525621959	1.30E-21
LINC00211	1.107376074	1.32E-21
LRRC10	1.0440579	1.33E-21
TMEM8B	0.507700251	1.38E-21
HLA-DOA	0.936515025	1.43E-21
AC009269.4	-1.114585822	1.45E-21
TP63	1.002739272	1.61E-21
PLEKHH1	-0.651832554	1.77E-21
AC063919.1	-1.167351806	1.77E-21
SERTAD4	1.072345265	2.11E-21
TRPC4	-1.091270679	2.47E-21
CDC45	-1.297042957	2.55E-21
SUN2	-0.518996966	2.66E-21
LPIN1	-0.545571794	2.82E-21
TRGC2	1.357296523	2.95E-21
AC073862.1	-0.918942974	2.98E-21
DNAJC22	1.194988012	3.02E-21
TMEM165	-0.537860952	3.06E-21
TRMT9B	-0.582969459	3.10E-21
DYRK1B	0.75515661	3.25E-21
PPIP5K2	-0.81810128	3.48E-21
GRIP1	-1.469733304	3.53E-21
LINC01166	-1.548196125	3.59E-21
ELMO1	-0.533327193	3.71E-21
ROR2	0.793696987	3.73E-21
IGSF10	1.034330277	3.77E-21
KLHDC9	0.897634307	3.79E-21
SLA	-0.997446508	4.14E-21
CLMN	-0.625445956	4.41E-21
HPCAL4	-1.579577778	4.54E-21
TMEM245	-0.594840769	4.63E-21
CDCP1	-1.046906943	4.71E-21
HMCN2	1.182867874	5.03E-21
GREB1L	-0.787442535	5.19E-21
MARVELD1	0.583511597	5.42E-21
IFI44	0.593326064	5.53E-21
ABHD1	0.791181784	5.63E-21
RASGRP1	1.223622333	6.79E-21
CHL1	-1.258964405	6.84E-21
KLHL32	-1.167026851	6.86E-21
BLOC1S1-RDH5	-0.807595349	7.26E-21
PPTC7	-0.668334149	7.41E-21
HTR2A	1.431986351	7.46E-21
REV1	-0.613097072	7.64E-21
MIR181A2HG	1.075665879	7.66E-21
FHAD1	1.124186933	7.87E-21
KIF13A	0.514296053	8.10E-21
GCLM	-0.782334191	8.54E-21
STARD5	0.571174226	8.56E-21
WWP1	-0.586545154	9.09E-21
SYNPO2L	0.68407707	9.17E-21
SHMT1	-0.582684028	9.69E-21
GPR82	-1.324164078	9.70E-21
TMEM132C	-1.062186489	1.02E-20
LINC00899	0.584848099	1.02E-20
EXOC3L4	1.509696658	1.03E-20
HLA-J	0.941475492	1.12E-20
CACNA2D4	-0.564608417	1.16E-20
RABGAP1L	0.535044339	1.22E-20
NPC1	-0.501194999	1.24E-20
MAOA	-0.575824708	1.25E-20
ANKRD7	-1.116907337	1.32E-20
GLI1	0.8287569	1.36E-20
AC099792.1	1.186288636	1.37E-20
SMYD1	-0.616673738	1.38E-20
AC095055.1	-1.146212817	1.57E-20
TUBB4A	-1.171763147	1.60E-20
AC012313.3	1.097899603	1.60E-20
HLA-DRA	0.738999268	1.63E-20
PALM3	1.177926539	1.66E-20
CPE	0.582739115	1.70E-20
IER3	1.167923349	1.79E-20
ATP6AP1L	0.567315234	1.87E-20
SYTL1	1.316937201	1.88E-20
MIR3142HG	1.097453951	1.99E-20
AC004130.1	1.118127654	2.09E-20
MIR99AHG	0.510877898	2.20E-20
STAB2	1.491238645	2.24E-20
PRRX1	0.653140541	2.27E-20
FAM181B	1.205485507	2.40E-20
BBS12	-0.768309491	2.62E-20
ABCC2	-0.967404709	2.65E-20
MAFK	0.927621892	2.67E-20
FCER1G	-0.829842809	2.80E-20
COL21A1	0.78611861	2.84E-20
HIST1H2BJ	-0.735583068	2.97E-20
GPR183	-1.092724092	3.37E-20
OCRL	-0.502117955	3.46E-20
FBXL16	1.152575472	3.63E-20
MED12L	1.161674532	3.69E-20
BMP7	-1.490696936	3.74E-20
OSBPL7	0.55876774	3.76E-20
AC026471.2	0.855068944	3.77E-20
TNFRSF25	0.677296995	3.79E-20
GATC	-0.72781071	3.81E-20
MTHFD2	-0.59493874	3.84E-20
HAR1A	1.217442312	3.96E-20
AC091948.1	0.618022209	3.99E-20
AC078880.3	1.184701193	4.15E-20
AC011815.1	-0.85045243	4.32E-20
TANC2	0.586512216	4.34E-20
CERS6	-0.511529558	4.40E-20
AC092667.1	1.029631015	4.47E-20
C4orf54	-2.213869248	4.73E-20
SERTM1	-1.543530578	4.75E-20
WTIP	0.677717294	4.77E-20
LRRC8E	-1.146201035	4.88E-20
AMHR2	1.285481359	4.94E-20
THY1	1.573256367	5.03E-20
AL590560.1	1.142617314	5.32E-20
C12orf75	0.983594881	5.44E-20
QSOX1	-0.643028881	5.54E-20
BFSP1	0.629302904	5.74E-20
AASS	-1.132762996	5.90E-20
AC004147.4	-1.847890103	6.25E-20
PRRG3	0.91615778	7.03E-20
NLRC3	0.668195523	7.18E-20
CDH16	-1.395735743	7.66E-20
KYNU	-0.906105052	8.03E-20
ATP1B3	-0.558156321	8.09E-20
SCGB1D2	-1.621058357	8.49E-20
RHPN2	-0.543949466	8.54E-20
FLT4	0.556790055	8.70E-20
AL445250.1	1.15218117	9.63E-20
MOB3B	-0.767478454	9.84E-20
FSCN1	1.156801749	1.02E-19
RIMS4	1.193043198	1.03E-19
BTN3A3	0.543226655	1.04E-19
ORC1	-0.787302547	1.07E-19
LINC00893	0.64517731	1.08E-19
MEDAG	-0.880821273	1.12E-19
AC106865.1	-1.46671088	1.14E-19
SEC14L2	-1.049888596	1.14E-19
ADAMTSL5	0.622874804	1.16E-19
ARMC12	-0.95397618	1.17E-19
AC136475.9	-1.167735234	1.17E-19
PRODH	-1.213178104	1.18E-19
CLEC11A	1.193349524	1.21E-19
CACNA1E	-1.559462065	1.22E-19
ST6GALNAC1	-0.628632343	1.24E-19
AP006545.1	-1.114939212	1.26E-19
AURKA	-0.506515084	1.26E-19
ALPL	-0.761665888	1.30E-19
LINC00484	0.914490941	1.34E-19
FARP1	0.540939272	1.38E-19
PTGDR2	0.953391544	1.43E-19
TRIM16L	-0.741479733	1.45E-19
NUP210	0.532183116	1.47E-19
GPR83	0.908750894	1.49E-19
GIMAP7	-0.509639223	1.53E-19
MIR1-1HG-AS1	0.936081686	1.54E-19
SFTA1P	1.297036504	1.55E-19
CBLB	-0.569203861	1.56E-19
AL158211.1	1.009237161	1.68E-19
TRIM17	1.00752614	1.71E-19
GRIK4	1.07904022	1.71E-19
KCNS2	-1.350962574	1.82E-19
C2orf88	-0.513461889	1.84E-19
HOXB-AS1	0.794734074	1.90E-19
AQP7P4	-1.048911099	1.90E-19
POGLUT1	-0.542767645	1.91E-19
NFIL3	-0.538672042	1.92E-19
B9D1	0.677264192	1.94E-19
AC090229.1	-1.054993147	2.01E-19
AC107959.1	0.704505907	2.08E-19
LOXL1	1.067104703	2.09E-19
TSPAN13	-0.581128609	2.09E-19
OLMALINC	0.589613687	2.13E-19
CXCL12	0.642712829	2.19E-19
ACR	-1.045762411	2.20E-19
IL20RA	-1.227843033	2.45E-19
NEK11	0.559385631	2.46E-19
UBASH3A	1.233801079	2.52E-19
CGNL1	0.665084383	2.57E-19
AC010980.2	-1.15048718	2.69E-19
SNHG28	0.750309116	2.69E-19
SVEP1	0.702638567	2.70E-19
NPPC	-1.580660782	2.71E-19
PTPRG	-0.714449961	2.79E-19
NTNG2	0.986909135	2.80E-19
ACPP	-1.093737843	2.84E-19
EPB41L4B	-0.801799496	2.92E-19
ADAM18	1.554659812	2.94E-19
RTL9	-0.84110019	2.96E-19
CHUK	-0.572269393	2.96E-19
COL5A1	0.80887454	3.09E-19
RBM47	-0.769140863	3.30E-19
BEX1	1.394022192	3.31E-19
SIRPB2	-0.946507535	3.32E-19
AL845321.1	-1.253913692	3.43E-19
TMED5	-0.640660216	3.55E-19
ADAMTSL2	1.09760111	3.59E-19
LINC02084	1.085046026	3.69E-19
LINC02005	-1.048886118	3.70E-19
ADD3-AS1	0.606094795	3.79E-19
ATP6V1G2	0.611769968	3.85E-19
EGR2	1.264958225	3.93E-19
AC025171.4	0.851511127	3.95E-19
SLC7A7	-0.739735003	3.95E-19
ST8SIA1	0.65119306	4.13E-19
CACNA1G	1.039045964	4.21E-19
ANKRD2	-1.276090267	4.21E-19
LINC01684	-1.096582539	4.22E-19
LPP-AS2	0.654981455	4.46E-19
TIGIT	1.271367905	4.47E-19
DDAH2	0.891306049	4.55E-19
GRIN2C	0.784100908	4.57E-19
PHYHD1	-0.713482459	4.66E-19
ABCB6	-0.560012289	4.68E-19
HLA-DQA1	1.243700879	4.77E-19
HLA-DMA	0.727817471	4.77E-19
GFPT2	-0.762581294	4.92E-19
SCN4B	0.628558215	5.02E-19
FXYD6	0.55906723	5.07E-19
CARD16	0.677919544	5.10E-19
HPGDS	0.918615925	5.36E-19
SLC6A4	1.501805624	5.81E-19
SLC22A5	-0.664528366	5.86E-19
FAM241B	0.620930296	6.18E-19
CEP55	-1.377997643	6.40E-19
SELL	0.952812999	6.58E-19
CCDC191	0.551998087	6.79E-19
TTLL1	0.580113959	6.79E-19
P2RY13	0.815497678	7.36E-19
TMEM200A	1.453465142	7.38E-19
MIR22HG	-0.53671488	7.59E-19
TFEC	-1.109472633	7.70E-19
AC010501.1	0.998375503	8.19E-19
SNORD101	-1.166501026	8.25E-19
AK9	-0.631976022	8.32E-19
LRMDA	-0.845698797	8.74E-19
IL2RG	0.854405655	8.80E-19
SAMSN1	-1.100043464	8.86E-19
KIF24	-0.703260636	9.08E-19
BST1	0.54917848	9.22E-19
LINC00482	-0.807359932	9.28E-19
GDPD3	0.752799538	1.04E-18
ST8SIA2	0.937346439	1.06E-18
AC092687.3	-1.021267262	1.09E-18
FEZF1-AS1	1.203417876	1.11E-18
AC131902.1	-1.404093383	1.13E-18
AC026471.1	0.507939872	1.13E-18
INO80E	0.517764025	1.16E-18
AC244021.1	0.92476683	1.20E-18
AC005534.1	-1.04322081	1.22E-18
NRP2	0.612129498	1.28E-18
TMEM38B	-0.613090604	1.32E-18
ZNF536	0.733973423	1.34E-18
INKA1	1.24503877	1.37E-18
CARD11	1.034427217	1.42E-18
SPN	0.777940628	1.43E-18
KLF9	-0.59496031	1.47E-18
PDCL3P4	0.941606777	1.53E-18
TNNT3	0.952150705	1.54E-18
CD1E	1.379453444	1.55E-18
ME1	-0.511016785	1.61E-18
MT-TP	-1.382283907	1.68E-18
LRP8	-0.732806755	1.71E-18
OLFML3	0.657409225	1.74E-18
TANGO2	0.500678886	1.76E-18
RETSAT	-0.530738621	1.77E-18
AC114316.2	-1.222488126	1.91E-18
THBS1	-1.109126371	1.92E-18
SLC39A14	-0.523508871	2.04E-18
BEAN1	-0.848902612	2.11E-18
AL162171.1	-0.888571537	2.27E-18
CD244	1.005782813	2.38E-18
ROBO3	0.686279704	2.46E-18
SPNS3	1.312600398	2.47E-18
FCER2	1.29953478	2.54E-18
LMX1A	1.167665445	2.74E-18
SOX15	1.00256135	2.75E-18
OSBP2	0.696179261	2.79E-18
RUNDC3B	-0.822196045	2.81E-18
REPS2	-0.722658212	2.92E-18
SYT13	-1.136341035	3.08E-18
ASPA	0.76149469	3.08E-18
ECE2	-0.867100294	3.09E-18
GABRE	0.710747124	3.16E-18
MEOX2	0.547754218	3.99E-18
SH2D1A	1.244301686	4.06E-18
NOD2	-0.705471159	4.08E-18
COMP	2.051521833	4.17E-18
AL049648.1	-0.998315777	4.50E-18
RAMP2	0.706167585	4.51E-18
TMEM156	1.137955863	4.54E-18
LINC00632	0.8369165	4.65E-18
DHRS7C	-1.852636227	4.67E-18
C1orf54	0.660908618	5.08E-18
WNT5A	-0.790970788	5.09E-18
TNNI1	1.839277632	5.11E-18
GPD1L	-0.626646718	5.22E-18
EIF4HP2	0.998830053	5.51E-18
LYRM9	0.586985227	5.53E-18
PNMA8B	0.979429583	5.88E-18
BMPER	-0.997178458	5.90E-18
AC008105.3	0.656163322	5.94E-18
CD5	1.218751977	5.97E-18
HERC6	0.522594384	6.00E-18
GTF2IP20	0.592874819	6.03E-18
CXCL14	1.411848738	6.18E-18
HEPH	0.544644797	6.36E-18
SCRG1	1.025566964	6.37E-18
AC010201.1	0.864775025	6.59E-18
ENO2	0.520535044	6.83E-18
TLR7	1.048165012	6.91E-18
EEF1A1P31	-1.057959756	7.02E-18
FGF7	-0.742608678	7.02E-18
DOCK9	-0.7737403	7.15E-18
AC097639.1	-0.514300442	7.41E-18
AC007743.1	-0.979011925	7.49E-18
SIT1	1.168163564	7.52E-18
ATRNL1	1.417304109	7.53E-18
TCN2	-0.65087043	7.54E-18
LHCGR	1.541112039	7.71E-18
GDPD1	-0.604903571	7.83E-18
GATA2	-0.501903393	7.83E-18
CDYL2	-0.549158113	7.88E-18
ENPP4	-0.778051217	8.06E-18
GATA6-AS1	0.586604607	8.16E-18
TTLL6	-1.173215625	8.28E-18
CCR7	1.289699568	8.67E-18
RGR	-1.423748005	8.79E-18
AC136777.1	-0.949570809	9.03E-18
ZNF385C	0.814084181	9.14E-18
HSPA2	0.805135193	9.25E-18
MPIG6B	0.729099205	9.58E-18
AL096865.1	1.105649275	9.70E-18
MBL1P	0.654089008	9.75E-18
RNF165	0.718779781	1.01E-17
TPM1-AS	-0.940706115	1.06E-17
PYHIN1	1.034597324	1.09E-17
AC005865.1	1.129900457	1.10E-17
CCDC8	0.532493336	1.10E-17
TTPAL	-0.515476863	1.14E-17
PTPRU	-0.516941148	1.15E-17
TNNT1	1.064247167	1.15E-17
SLC16A12	-0.737600903	1.15E-17
GABRD	1.299466034	1.17E-17
SHLD3	-0.62842438	1.19E-17
MANEAL	0.515630812	1.20E-17
THBS2	0.817378979	1.21E-17
TNFRSF11A	-0.671576624	1.22E-17
AC097461.1	-0.647231011	1.24E-17
TUBAL3	-1.205680651	1.32E-17
LINC00844	-1.156731951	1.33E-17
ACBD4	0.591900842	1.34E-17
ZFYVE28	-0.578480326	1.35E-17
MT-TW	-1.328942076	1.36E-17
PRIMA1	-0.573482092	1.37E-17
SBK3	-1.308447645	1.38E-17
IL17RD	0.57787117	1.41E-17
AKR1C1	-0.792738522	1.41E-17
GEMIN8P4	-0.641059427	1.42E-17
CMTM2	1.415662599	1.45E-17
CXCL9	1.691259873	1.45E-17
CCL24	1.39792484	1.45E-17
MEOX1	0.701153423	1.49E-17
DNASE1	0.5204433	1.50E-17
AC138356.1	-0.713285335	1.58E-17
GCOM1	-1.314035448	1.63E-17
AL590666.2	-1.022261125	1.65E-17
RGS17	1.147468992	1.90E-17
DNA2	-0.811394602	1.94E-17
S100A3	-1.400997386	1.96E-17
MST1R	0.663636918	1.96E-17
RGS9BP	-0.859868704	1.97E-17
KLHL2	-0.641352826	1.99E-17
ZC3H12B	0.676160012	1.99E-17
LFNG	1.015136512	2.01E-17
AC108474.1	1.209746102	2.08E-17
AC105001.1	-0.96328343	2.11E-17
MRO	-0.85457806	2.19E-17
AC022034.1	-1.015887401	2.20E-17
MS4A1	1.381358183	2.21E-17
AGRN	0.882872683	2.30E-17
BEGAIN	0.853662795	2.31E-17
CSDC2	-0.906862852	2.40E-17
ST3GAL5	-0.553097432	2.48E-17
RMI2	0.932506235	2.60E-17
AC125807.2	-0.979591721	2.62E-17
CEACAM3	1.294387947	2.70E-17
PPARG	-0.504791388	2.72E-17
AP005264.1	1.033281151	2.78E-17
HCLS1	-0.616628312	2.80E-17
ARHGAP15	0.527593133	2.88E-17
RPL17	-0.513968919	2.95E-17
BCL11B	1.095631077	3.02E-17
GBP4	0.626798407	3.04E-17
INMT	0.81227166	3.05E-17
DUSP27	0.590646243	3.19E-17
CR1	-1.159168508	3.23E-17
GALNT5	1.246867204	3.31E-17
CD53	-0.688072144	3.32E-17
DLGAP1	1.243563996	3.33E-17
CHEK1	-0.624323236	3.46E-17
ANKDD1B	0.821505384	3.49E-17
LINC01160	0.676045697	3.58E-17
P2RX1	0.816035324	3.60E-17
NPPB	2.128258145	3.62E-17
JPH1	-0.628463878	3.66E-17
PIM1	-0.764973119	3.87E-17
AL139094.1	-0.791017573	3.88E-17
LMX1B	0.859342256	3.89E-17
SRARP	-1.348965653	3.90E-17
HK3	-0.877993972	3.94E-17
RGL3	-0.701753066	4.12E-17
HAS2	-1.048734426	4.14E-17
LNX1	-0.594844971	4.30E-17
AL137779.2	0.831821039	4.45E-17
HCG20	1.044109357	4.49E-17
AC137932.2	-1.373540362	4.50E-17
PPDPF	1.234331014	4.95E-17
LINC00486	0.970569335	4.96E-17
XK	-0.781951252	5.26E-17
KCNJ4	1.135773909	5.27E-17
CA3	1.341358022	5.49E-17
AF165147.1	-0.859326037	5.61E-17
GPAT2	-0.894900622	5.74E-17
AP000911.1	0.922809209	5.88E-17
TRAF1	0.515247838	5.93E-17
ITGA11	-0.61903488	6.10E-17
CPO	-0.822328448	6.18E-17
MAP3K7CL	1.190672037	6.30E-17
HESX1	0.5986569	6.33E-17
PAQR7	0.516830012	6.39E-17
LINC01985	-1.027883238	6.41E-17
AC096677.1	0.674580581	6.57E-17
COPZ2	0.650166931	6.61E-17
LINC01554	-0.714178932	6.65E-17
PDZD4	0.843880702	6.70E-17
WARS2-IT1	1.004895277	6.77E-17
GPA33	1.065921412	6.82E-17
SERTAD4-AS1	0.790420103	7.01E-17
GPR173	0.592496847	7.06E-17
KLF15	-0.700130982	7.22E-17
AC103770.1	-1.13211437	7.25E-17
AC011461.1	-0.918455091	7.34E-17
HSPB6	0.712795885	7.34E-17
MCHR1	1.172061872	7.41E-17
F3	0.689744027	7.46E-17
NGF	-0.641339296	7.56E-17
NGEF	1.308218153	7.77E-17
FAM225B	1.022073443	8.01E-17
PIGA	-0.602291489	8.18E-17
MDH1B	0.681701115	8.30E-17
CHRDL1	1.345834906	8.31E-17
DNER	-1.169682844	8.51E-17
LRGUK	-1.076843053	8.60E-17
MMP16	0.898088862	8.64E-17
CYP27A1	0.631380917	8.83E-17
SCG5	1.152216333	8.85E-17
KCNIP2	-1.019537868	8.96E-17
AC010809.1	-0.875760108	9.03E-17
WWC1	-1.286498937	9.07E-17
CABLES1	0.686841881	9.16E-17
CD96	1.038248769	9.52E-17
LINC02502	0.728386505	9.78E-17
DAAM2	-0.544777826	1.01E-16
KCNJ1	-1.034688423	1.05E-16
GDNF	1.05724275	1.06E-16
SLC30A10	-1.062083953	1.07E-16
ANOS1	0.727116879	1.07E-16
TCF21	0.670525797	1.10E-16
TTC9	0.612347938	1.11E-16
MS4A4A	-0.780104351	1.12E-16
TPT1-AS1	0.518758133	1.13E-16
GASAL1	-0.854616223	1.15E-16
KCNMB2	0.828125001	1.18E-16
DEFB124	0.840193948	1.23E-16
CHST9	-1.415225773	1.25E-16
KIT	0.925423589	1.31E-16
ARID5A	0.890043683	1.32E-16
ITGA5	-0.522910367	1.36E-16
LAPTM5	-0.803083072	1.39E-16
AL358472.2	0.503925871	1.46E-16
SPRTN	-0.500688625	1.47E-16
CYP3A43	-0.982303191	1.47E-16
S100A9	-1.255372662	1.53E-16
HLA-DRB1	0.75478424	1.62E-16
GZMK	1.071377569	1.63E-16
CTSF	0.612189529	1.64E-16
LINC01844	-0.980392391	1.67E-16
ITGAX	0.875495364	1.67E-16
SRGN	-0.612978105	1.69E-16
STMN3	0.809886426	1.82E-16
NCKAP1L	-0.663623854	1.84E-16
F2RL2	1.087550974	1.98E-16
CILP	0.99137269	1.99E-16
AC104046.1	1.031836553	1.99E-16
MIR497HG	0.603983775	2.00E-16
AL137847.2	0.991508923	2.04E-16
GPR12	-1.184601775	2.05E-16
BMS1P4	-0.57288557	2.12E-16
SMPD3	1.187211233	2.14E-16
VILL	0.604760381	2.19E-16
RANBP6	-0.507894472	2.21E-16
QPCT	0.718757145	2.25E-16
ECT2	-0.896898077	2.28E-16
ACACB	-0.543464195	2.39E-16
MYO10	0.513167017	2.50E-16
AC024451.2	-1.252616831	2.52E-16
PAQR6	0.63706905	2.55E-16
NFKB2	0.544481295	2.55E-16
TANK	-0.540604137	2.66E-16
CCDC74B	0.795279936	2.71E-16
CNR1	-1.171467832	2.71E-16
SPARCL1	-0.586254812	2.82E-16
PDIA2	1.065784937	2.98E-16
NOCT	-0.734218685	3.18E-16
RIPOR3	-0.585862517	3.42E-16
HSD17B14	0.906803182	3.50E-16
IL1R1	-0.690849383	3.64E-16
RAB39A	-1.139280779	3.77E-16
SLC29A2	-0.631624704	3.83E-16
ARSK	-0.681973507	3.84E-16
IFI6	0.906442846	3.92E-16
PLLP	-0.686516529	3.99E-16
PDE1A	0.716705874	4.24E-16
SLC38A8	-1.721956361	4.40E-16
AL359881.1	0.871025062	4.53E-16
FOXS1	1.309264991	4.62E-16
RDH10	-0.57564943	4.73E-16
NDC80	0.703552645	4.99E-16
TMC4	0.748288167	5.22E-16
FANK1	0.574327814	5.26E-16
REEP2	0.97198565	5.42E-16
HHIPL1	0.595686172	5.47E-16
ARNTL	-0.884260074	5.63E-16
MYL1	1.408477653	5.63E-16
AL356489.2	1.225750807	5.68E-16
CD163L1	0.812562674	5.70E-16
HMGCS2	-1.976993994	5.80E-16
TLR4	-0.726251287	6.17E-16
LINC00906	1.28937164	6.36E-16
EFCAB1	1.001097743	6.53E-16
EIF4EBP1	-0.974712374	6.55E-16
AC016769.3	1.133552997	6.64E-16
TENT5C	-0.551707962	6.97E-16
SCNN1A	-0.831885297	7.19E-16
LINC01426	1.071747946	7.48E-16
CLSPN	-1.080434043	7.50E-16
MYB	0.969834291	7.53E-16
LONRF3	-0.969201448	7.71E-16
PHF24	0.873368906	7.82E-16
IRAK3	-0.753321566	8.02E-16
GPC6	0.853278138	8.15E-16
RWDD4P2	-0.534967789	8.30E-16
DACT3	0.591412423	8.49E-16
PLEKHB1	0.641402583	8.54E-16
FMO1	1.183306749	8.65E-16
SLFN13	0.591458761	8.74E-16
LINC02388	-1.539245794	8.79E-16
MELK	-1.312592889	8.99E-16
KCNJ11	-0.752207093	9.29E-16
GFI1B	-1.068099671	9.71E-16
PTP4A2P2	0.859008616	9.80E-16
XRCC4	-0.660192601	1.00E-15
SAT1	-0.503288081	1.01E-15
LZTS1	-0.60456371	1.02E-15
FANCB	-0.837127793	1.05E-15
FLVCR2	-0.537163708	1.06E-15
MANEA	-0.974146444	1.08E-15
HS3ST1	-0.577750023	1.09E-15
POLQ	-0.685744708	1.09E-15
AC011498.4	-1.330880662	1.10E-15
TMED10P2	-1.001373272	1.12E-15
SLC15A2	-0.818541543	1.12E-15
ADAMTS7P4	0.949823672	1.12E-15
FLT3	-0.973946026	1.15E-15
DBP	1.010826438	1.16E-15
IGSF21	-0.991586481	1.18E-15
EMB	-0.676610385	1.19E-15
TMEM63C	-1.41838652	1.21E-15
FGF5	-1.30696791	1.27E-15
PLS1	-0.870388868	1.29E-15
ICOSLG	0.580108098	1.30E-15
TES	-0.507595264	1.31E-15
NRG1	1.227985473	1.35E-15
LYRM4-AS1	-0.651332907	1.38E-15
C8orf31	0.667080756	1.41E-15
RF00322	-0.86201081	1.43E-15
FAM166B	-0.875982422	1.52E-15
HDAC2-AS2	0.896206395	1.52E-15
RPS12P26	-1.169693079	1.54E-15
CCDC68	-0.925404245	1.56E-15
HLA-F	0.662088973	1.60E-15
CSPG5	0.836358387	1.60E-15
WASF4P	-1.528268248	1.63E-15
ID2-AS1	0.585769735	1.68E-15
PRR15	1.037694312	1.71E-15
SLC19A2	-0.847131145	1.75E-15
SCML4	1.059475509	1.76E-15
AP002360.1	0.757652347	1.79E-15
RNASET2	0.684429974	1.80E-15
ZNF749	-0.87896766	1.86E-15
AC091563.1	-0.544273072	1.88E-15
AL021707.8	-0.862818218	1.89E-15
USP38	-0.513249834	1.90E-15
FBXO24	0.619981716	1.91E-15
C9orf24	0.880484106	1.94E-15
PXDNL	0.536725956	1.97E-15
TEX41	0.941858903	1.98E-15
GCKR	-1.246712683	1.99E-15
MEFV	-0.758222909	2.03E-15
MSI1	0.665063401	2.23E-15
ARVCF	0.815561631	2.27E-15
AC022075.1	0.930804118	2.27E-15
VSTM2L	-1.281860759	2.37E-15
ENC1	0.612355133	2.41E-15
JUN	0.551366273	2.41E-15
AL441992.1	-0.802816626	2.50E-15
PLA1A	-0.603939746	2.50E-15
KDR	-0.718344157	2.55E-15
PARVB	-0.505303162	2.57E-15
LRRN3	-1.04461395	2.59E-15
HOGA1	-0.707450395	2.59E-15
A2M-AS1	0.615080374	2.60E-15
SEPT1	0.960428853	2.64E-15
CD300LG	-0.606201667	2.64E-15
AC090673.1	1.024994566	2.65E-15
AHNAK2	-0.624737047	2.67E-15
KCNH4	-0.86258858	2.78E-15
MID1IP1	-0.674144055	2.83E-15
AQP7P2	-0.987604097	2.85E-15
PIP5K1B	-0.659268263	3.11E-15
AFF2	-1.064971785	3.14E-15
GLB1L2	-0.720087324	3.26E-15
HEY2	-0.583585281	3.33E-15
KLHL3	-0.506325219	3.42E-15
AC106791.1	-0.682735764	3.58E-15
APOBEC3F	0.531642465	3.60E-15
AL157700.1	-0.819181135	3.61E-15
LINC00562	-0.659904008	3.66E-15
CACNA2D2	0.551452561	3.67E-15
C1QTNF1	-0.909587573	3.70E-15
SLC1A3	-0.674694924	3.85E-15
MTMR11	0.50412427	3.90E-15
OTULINL	-0.709341212	3.91E-15
PLCD3	-0.554797439	4.07E-15
HK2	-0.735895485	4.24E-15
SRGAP3-AS4	1.236632222	4.35E-15
C20orf197	-1.12447552	4.37E-15
NEURL1	0.963337769	4.42E-15
MYO1D	0.526358589	4.57E-15
AP002761.4	-0.528616681	4.59E-15
GGT5	-0.897163905	4.71E-15
AL391684.1	0.62042647	4.79E-15
FMO4	0.552743127	4.97E-15
KLHL23	-0.605958343	5.17E-15
ADAM33	0.649860881	5.18E-15
GALNT6	-0.741730608	5.33E-15
AL138762.1	0.850093654	5.36E-15
CLEC4F	1.21014859	5.56E-15
MAMDC2	-0.820934642	5.82E-15
GBAP1	0.625604899	5.83E-15
TM7SF2	0.876925485	5.87E-15
TFRC	-0.722137059	6.01E-15
HID1	0.520271618	6.01E-15
SIGLEC8	1.001662632	6.18E-15
ASPRV1	0.549194407	6.35E-15
PDP2	-0.738381582	6.43E-15
CTD-3080P12.3	1.40000845	6.43E-15
LINC02328	0.55330661	6.55E-15
PRKCE	-0.55398276	6.58E-15
RLN2	0.864023573	6.77E-15
VAT1L	0.966576175	6.84E-15
AL354694.1	-0.929250171	6.91E-15
LGI1	0.983593099	7.38E-15
SLC7A1	-0.554019597	7.43E-15
CDKN3	-0.530866623	7.45E-15
SLCO5A1	-0.647136785	7.49E-15
AC127496.5	0.913790013	7.58E-15
TAF4B	-0.844887146	7.59E-15
BZW1P2	-0.766850063	7.69E-15
NRCAM	-0.997037629	7.85E-15
PIK3R5	-0.592704625	7.88E-15
ELF3	-1.279327485	7.88E-15
AC083799.1	-0.55747117	7.97E-15
ATP5IF1	0.538292515	8.01E-15
TPPP2	-0.797785978	8.02E-15
RUNDC3A	0.870684753	8.03E-15
AC006059.1	0.762717482	8.06E-15
TMEM45A	-0.690273448	8.07E-15
AC112206.2	-0.996399855	8.17E-15
ISPD	-0.648701851	8.42E-15
MCF2L2	0.917266449	8.42E-15
UNC5B	0.540518144	8.57E-15
BMS1P10	-0.570097367	8.71E-15
ADAM9	-0.756336094	8.86E-15
HJV	0.688025373	9.12E-15
NFE2L3	-0.586637138	9.34E-15
WFIKKN2	0.899505612	9.42E-15
PLXDC2	0.526306225	9.61E-15
SIGLEC16	-0.874342011	9.72E-15
AL590648.3	-0.847753978	9.87E-15
FGF14	0.589249539	1.01E-14
ZMAT1	0.684551131	1.03E-14
SRRM4	0.782714022	1.03E-14
TOGARAM2	-1.289646857	1.03E-14
SERPINE1	-1.38433866	1.07E-14
AC135352.1	-0.921134655	1.07E-14
IDO1	1.261550963	1.07E-14
TCHH	-0.974005098	1.10E-14
SLC35F1	0.795277534	1.11E-14
LINC01836	-0.875746048	1.18E-14
AC027130.1	0.995376873	1.20E-14
FOSL2	-0.628400404	1.21E-14
AC010457.1	-1.253446542	1.24E-14
CAMK4	1.02176707	1.25E-14
SLFN12L	0.818731051	1.33E-14
ELAVL3	-0.846298688	1.40E-14
PCOLCE	0.904366763	1.48E-14
CFAP221	0.690794714	1.53E-14
AC136475.1	0.731108535	1.54E-14
AC027097.1	-0.520377371	1.56E-14
RNF125	-0.724032778	1.66E-14
PARP10	0.839914829	1.67E-14
LMAN1L	-1.401670114	1.68E-14
GPR27	0.643247835	1.75E-14
TMEM100	-0.862088403	1.76E-14
C17orf107	0.860599565	1.76E-14
TK1	-1.060553643	1.79E-14
PHOSPHO1	0.864154765	1.83E-14
RPL36A	-0.55473619	1.83E-14
MARCO	-1.736691648	1.84E-14
KIF7	0.554750602	1.86E-14
TEAD1	-0.586775315	1.87E-14
PLAC8	0.960809688	1.88E-14
MT1X	-1.128830016	1.89E-14
AC022148.1	0.780672278	1.89E-14
NFASC	0.54678017	1.92E-14
ELANE	-1.44805877	1.96E-14
EPSTI1	0.545703228	2.03E-14
SLC27A3	0.603014878	2.03E-14
SHB	0.589354339	2.07E-14
FBF1	0.641221654	2.18E-14
CD180	-0.752207298	2.18E-14
AL121839.2	-0.87824197	2.18E-14
TRIM14	-0.536335076	2.19E-14
ELOVL7	-0.944086407	2.21E-14
FGD2	-0.642959545	2.22E-14
OPN4	-0.974144977	2.31E-14
SYTL5	1.563213289	2.33E-14
AFF3	0.524683323	2.38E-14
SLC26A2	-0.554493076	2.39E-14
TAC4	1.041950894	2.45E-14
PNP	-0.633152017	2.46E-14
FZD2	1.011715139	2.50E-14
MBNL3	-1.066447278	2.54E-14
SOD3	0.968744265	2.55E-14
SLC25A21	-0.678820354	2.63E-14
AC010894.2	0.70721742	2.66E-14
MANEA-DT	-0.940471097	2.66E-14
PRELID2	-0.564536002	2.79E-14
CENPK	-0.919634604	2.92E-14
C1QTNF9B	1.18256913	2.92E-14
KCNA7	-1.275645257	2.95E-14
PDE7A	-0.536641903	3.10E-14
KAT2B	-0.54031485	3.14E-14
MCM8	-0.657545186	3.23E-14
DUOXA1	0.624385983	3.23E-14
MAP3K6	-0.565078805	3.24E-14
AC011369.1	-1.481482517	3.24E-14
LRRC10B	-0.755925499	3.38E-14
AC021491.2	0.910918281	3.38E-14
CACNA2D3	-0.605860363	3.42E-14
AP003068.2	-0.693233196	3.43E-14
ROBO2	1.089073882	3.50E-14
AC138207.2	0.951086426	3.60E-14
NDFIP2	-0.539183342	3.64E-14
FAM221A	-0.53630615	3.69E-14
NELL2	0.881581731	3.70E-14
SORBS2	0.524762631	3.75E-14
FBXL8	-0.514197102	3.75E-14
SULT4A1	-0.939714643	3.90E-14
BRINP1	1.058770102	3.97E-14
COL6A4P2	0.905499853	4.00E-14
CEMIP2	-0.650898301	4.00E-14
SATB2	-0.66448801	4.02E-14
LRRC75B	0.664856073	4.03E-14
RDH5	-0.778030462	4.09E-14
ARHGEF4	0.700865728	4.09E-14
AC136475.7	-0.916947003	4.13E-14
UBASH3B	-0.719458076	4.21E-14
AC005324.3	-0.910427622	4.22E-14
1-Mar	-0.825422508	4.25E-14
IMPA2	-0.582631494	4.28E-14
GPR180	-0.600125432	4.33E-14
NCAPH	-0.770931214	4.37E-14
MRAP2	0.890242034	4.40E-14
EFEMP2	0.612875824	4.40E-14
AC093151.2	0.956968005	4.69E-14
GPC3	0.676492882	4.85E-14
DGKI	0.737207632	4.88E-14
SMPDL3A	-0.517618109	4.98E-14
PCK2	-0.596911899	5.12E-14
NSDHL	-0.51524563	5.14E-14
CBWD5	-0.542541223	5.30E-14
CDKN1A	-0.557539439	5.37E-14
LOXL2	0.662175204	5.55E-14
UST	-0.519544296	5.69E-14
DENND6B	0.735768903	5.69E-14
CENPQ	-0.595562838	5.78E-14
KRT7	-1.521232333	5.82E-14
PNMA8A	0.542643737	5.85E-14
SEZ6L2	1.011992848	5.87E-14
PCOLCE-AS1	0.698685644	5.92E-14
IGFN1	1.035263493	6.01E-14
NLRC4	-0.630331321	6.17E-14
AL359715.3	-0.560478396	6.32E-14
EYS	1.058251841	6.61E-14
LAMB4	1.019987507	7.08E-14
CTNNA2	0.932921977	7.18E-14
ZNF66	-0.725975475	7.24E-14
TM6SF1	-0.501639717	7.29E-14
MALRD1	1.109720781	7.31E-14
WASF3	-0.636111618	7.55E-14
SYNE3	-0.73740499	7.62E-14
TACC1	-0.617240616	7.66E-14
AC105285.1	0.577575195	8.01E-14
FBXL19-AS1	-0.761697322	8.03E-14
HHIP	1.12254949	8.27E-14
AC091230.1	-1.562396006	8.29E-14
NCS1	0.564393076	8.42E-14
DACT2	1.31010812	8.60E-14
AC010809.2	-0.805861145	8.88E-14
SAA1	-2.49037484	8.96E-14
C5AR2	-0.691483576	9.43E-14
AP001533.1	0.666556628	9.44E-14
ITGAM	-0.538586667	9.48E-14
TNNI3	0.639352922	9.52E-14
SCN3A	-0.960745074	9.55E-14
SPAG8	0.513522823	9.83E-14
BIRC7	1.441568488	1.02E-13
LUARIS	1.052557997	1.02E-13
HPX	0.546582944	1.03E-13
PRR11	-0.64677769	1.07E-13
ADAM22	0.717935861	1.07E-13
EXTL1	0.874560569	1.07E-13
CENPE	-0.771395849	1.08E-13
B3GALT5	1.173859684	1.14E-13
IGF2	0.515259703	1.16E-13
BCDIN3D-AS1	0.509424598	1.17E-13
SNAI3	-1.009657242	1.20E-13
AC018647.1	0.610228711	1.22E-13
PFN4	0.522311158	1.23E-13
KLHL35	0.999459306	1.24E-13
AL390195.2	-0.583260413	1.27E-13
AC006007.1	1.07793704	1.34E-13
HTR1F	-1.045803965	1.37E-13
ABHD5	-0.62369106	1.40E-13
ANKRD36BP2	0.986448784	1.41E-13
MGP	0.529439725	1.45E-13
RNY1P16	-1.113916844	1.48E-13
DDX21	-0.693146214	1.48E-13
SLC24A2	1.078186842	1.49E-13
EYA4	-0.736229011	1.52E-13
SEMA3B-AS1	0.899921497	1.53E-13
PRRG1	-0.62748201	1.54E-13
PMP2	1.033419241	1.57E-13
DRAIC	0.815725623	1.64E-13
LGR5	-1.081179681	1.67E-13
ALDH4A1	0.576740239	1.69E-13
HLA-B	0.537246075	1.70E-13
FBLN2	0.71985722	1.74E-13
ZNF765	-0.521770589	1.74E-13
FAM209B	-0.947235325	1.76E-13
BANK1	-1.022664572	1.79E-13
PMFBP1	-1.057090937	1.79E-13
NANOS1	-0.66366684	1.81E-13
VSX1	0.921081293	1.82E-13
AC007406.3	-0.757379826	1.85E-13
RANBP17	0.576889326	1.87E-13
SAMD9L	0.685040755	1.88E-13
AC068700.1	-0.673128911	1.90E-13
VEPH1	-0.979287258	1.93E-13
C2orf73	0.842189319	1.96E-13
GBP5	0.898860073	2.02E-13
AC093799.1	-0.876585433	2.04E-13
TRPM7	-0.670787495	2.05E-13
SLC25A24	-0.711585492	2.06E-13
FAM129C	0.917791422	2.07E-13
RNU1-59P	-1.191145217	2.08E-13
CCDC126	-0.658576845	2.09E-13
SH3PXD2B	-0.549974328	2.11E-13
EPHB1	-0.507121641	2.16E-13
GNAO1	-0.678813944	2.17E-13
AC010735.2	0.543822244	2.18E-13
EDNRA	0.616419904	2.20E-13
CCDC184	-0.589027977	2.22E-13
FOSL1	-1.371144804	2.25E-13
LINC01267	1.13569202	2.36E-13
LINC01489	-0.96493615	2.39E-13
ZNF93	-0.505035474	2.46E-13
PALM2	-0.523921097	2.49E-13
IL32	0.777642838	2.53E-13
NFKBIZ	-0.708564103	2.59E-13
IP6K3	-0.583292492	2.64E-13
CD27	1.17418985	2.69E-13
TCEA2	0.711081753	2.71E-13
EPHB3	0.819993984	2.79E-13
PADI4	1.257271073	2.79E-13
SLC30A2	0.928028281	2.90E-13
AC021205.3	0.524423973	2.91E-13
SLC25A46	-0.504642244	2.93E-13
SLC38A4	-1.144369881	2.93E-13
SLC22A15	-0.522373856	2.95E-13
RALGPS2	-0.721394769	3.12E-13
APOB	-0.740387041	3.12E-13
MAP3K9	-0.609664727	3.29E-13
NXPH4	0.98230762	3.29E-13
ARL11	-0.537578585	3.35E-13
PKHD1L1	-1.246703768	3.35E-13
TBXAS1	-0.566752403	3.39E-13
LINC01133	1.218956998	3.39E-13
MT1A	-1.63386787	3.39E-13
MAVS	-0.609295959	3.41E-13
MYO1H	-0.927486428	3.47E-13
AC082651.3	0.84686575	3.52E-13
EHF	-1.117859466	3.54E-13
NECTIN3	-0.640062178	3.64E-13
AHCTF1P1	-0.708881093	3.75E-13
ACSL1	-0.520060147	3.76E-13
PRKCQ	0.793742036	3.85E-13
CNNM4	0.508487719	3.92E-13
SESN3	0.590576779	3.94E-13
KLRF1	0.757313544	4.11E-13
AL390115.1	-0.908484836	4.21E-13
DNAJC30	0.553067888	4.22E-13
AC107464.3	0.876450343	4.24E-13
ATP1B4	1.563074465	4.31E-13
PLXNC1	0.627582057	4.33E-13
ABI3BP	0.65994876	4.41E-13
EPN3	-0.907813138	4.47E-13
ACHE	0.714215891	4.49E-13
SLC17A9	-0.756483383	4.67E-13
IL23A	0.835294827	4.79E-13
P2RY12	-1.059790469	4.80E-13
AC099489.1	0.756960727	4.80E-13
AL121894.2	-0.755229591	4.81E-13
CD52	0.851015305	4.92E-13
HBEGF	0.53559675	5.06E-13
ST8SIA5	0.61637424	5.11E-13
CALCRL	-0.854194383	5.15E-13
PLCH2	1.024401321	5.43E-13
SEC14L6	0.931913785	5.47E-13
SPON2	0.883881685	5.53E-13
TPTE2P1	0.726836294	5.60E-13
CMTM3	0.519354395	5.62E-13
EPHB6	-0.650621068	5.87E-13
LANCL3	-1.057221476	6.00E-13
LINC01547	0.69217182	6.04E-13
KIF18B	-1.083101205	6.23E-13
LDOC1	0.59464333	6.49E-13
AL132657.1	-0.808964377	6.73E-13
AL049795.1	0.611562875	6.74E-13
SPATA20	0.524075247	6.83E-13
MMP11	-0.6726063	6.98E-13
LINC01165	-0.909109059	7.01E-13
AL139353.2	0.718360872	7.14E-13
PPP1R3C	0.508396034	7.16E-13
HAVCR2	-0.539604445	7.19E-13
F10	0.755622676	7.41E-13
AC016065.1	0.51025184	7.41E-13
AC079834.2	0.771969883	7.52E-13
NUDT4B	-1.142754498	8.25E-13
PIK3C2A	-0.783029939	8.42E-13
TNFRSF12A	0.836566407	8.51E-13
CAMSAP3	-1.179482829	8.52E-13
OXGR1	-1.047957213	8.58E-13
WDR86-AS1	-1.143882615	8.76E-13
RAD9B	-0.82769056	8.84E-13
ABCA4	0.598708742	8.92E-13
CDH19	-0.58060301	9.32E-13
AC005837.1	0.717718291	9.34E-13
PPFIA4	0.55976993	9.60E-13
CD40LG	1.034199456	9.66E-13
LPAR2	0.847727113	9.83E-13
RERGL	0.52801426	9.84E-13
CPA3	0.758640013	9.95E-13
FGF18	0.81586491	1.00E-12
MT1XP1	-1.147661889	1.01E-12
ERRFI1	-0.602771864	1.05E-12
AKR1B10	-0.98443666	1.05E-12
AF127577.4	-0.574279479	1.08E-12
DACT3-AS1	0.860825409	1.09E-12
TEK	-0.527181018	1.11E-12
LINC00941	-0.995117513	1.16E-12
AC012368.1	0.504632115	1.18E-12
AC138150.2	1.044342064	1.21E-12
OR7E7P	-0.666933424	1.21E-12
ADGRG2	-0.873647749	1.22E-12
PHTF2	-0.583486117	1.23E-12
AC019193.2	0.653617367	1.28E-12
E2F2	-1.090509877	1.32E-12
ESPL1	-0.881965963	1.36E-12
EGR1	0.942604984	1.36E-12
NECAB1	0.789784872	1.37E-12
PGM2L1	-0.519638896	1.37E-12
LINC00511	0.736588506	1.43E-12
AP003716.1	0.944560762	1.47E-12
TNXB	0.669888029	1.48E-12
ZNF541	0.794975713	1.49E-12
HMGB1P10	-0.761043153	1.53E-12
SHISA4	-0.52067656	1.55E-12
AMDHD1	-0.592237286	1.55E-12
ZNF350-AS1	0.812000645	1.55E-12
CDC20P1	0.812081766	1.56E-12
ASF1B	-0.720028516	1.57E-12
PTAFR	-0.584851744	1.58E-12
AC068768.1	-0.652018886	1.59E-12
MIEF2	0.516843004	1.60E-12
SNORA55	-1.022760177	1.61E-12
LYSMD3	-0.620921903	1.62E-12
KCNQ3	-0.68726782	1.65E-12
GS1-124K5.4	0.788142154	1.66E-12
C14orf132	0.803762182	1.69E-12
LIMD2	0.858178457	1.73E-12
TMEM40	-0.681688924	1.74E-12
CETN4P	0.78755579	1.78E-12
MTM1	-0.536941871	1.83E-12
C12orf54	0.820684916	1.86E-12
LSMEM2	0.762723212	1.90E-12
AC104051.2	1.012467275	1.90E-12
LINC01480	0.679805436	1.93E-12
TMX1	-0.545285267	1.94E-12
MOG	-1.120403747	1.97E-12
SCG2	1.287692768	1.97E-12
TMEM74B	0.626589741	2.02E-12
CSF1R	0.544495318	2.07E-12
TLR8	-0.753657336	2.11E-12
REEP3	-0.520741557	2.12E-12
SIGLEC11	-0.694853025	2.12E-12
PAICSP1	-0.835830631	2.13E-12
PURG	0.591082895	2.16E-12
NPAS3	0.501051577	2.18E-12
RPS6KA2-IT1	-0.863553122	2.20E-12
ESRRG	-0.675540606	2.25E-12
POLN	-0.502732457	2.33E-12
SIGLEC14	-1.115172485	2.33E-12
CD8B	0.961211493	2.35E-12
FLJ46906	0.646617394	2.44E-12
CYBB	-0.61435569	2.50E-12
MTFR2	-0.588857774	2.54E-12
AC007389.1	0.816068072	2.58E-12
BAIAP2	-0.623245749	2.68E-12
TRHDE	-1.178208967	2.69E-12
[truncated: 1,744 more rows]
