# Supplementary material for: Exploration of dilated cardiomyopathy for biomarkers and immune microenvironment: evidence from RNA-seq
Source: BMC Cardiovasc Disord. 2022 Jul 18;22:320. doi: 10.1186/s12872-022-02759-7 (PMC9290235; doi:10.1186/s12872-022-02759-7)
Supplement: Supplementary file 3 — Additional file 3. Hub WGCNA genes between normal and DCM samples [file 12872_2022_2759_MOESM3_ESM.xlsx]

## Sheet: hub WGCNA genes
id	logFC	AveExpr	t	P.Value	adj.P.Val	B
SMOC2	1.88934	13.2253	30.6627	5.56638e-99	1.11918e-94	214.982
FNDC1	2.92436	9.93453	27.4184	2.17556e-87	2.18709e-83	188.535
FRZB	2.14183	11.2761	26.3618	1.70785e-83	1.1446e-79	179.641
IL1RL1	-4.16364	10.938	-26.2478	4.53018e-83	2.27709e-79	178.673
AL031283.2	3.36604	6.69401	25.5154	2.47116e-80	9.93704e-77	172.421
SFRP4	3.4352	10.8499	25.3541	9.97509e-80	3.34265e-76	171.037
FREM1	1.79929	10.812	24.7847	1.40936e-77	4.04807e-74	166.123
SEZ6L	3.38192	7.60517	24.2619	1.36734e-75	3.43646e-72	161.582
RNASE2	-3.32095	7.11545	-23.686	2.18171e-73	4.87394e-70	156.546
CD163	-2.40086	14.4577	-23.3305	5.07537e-72	1.02045e-68	153.422
ITIH5	1.49396	12.9569	22.8503	3.62962e-70	6.63428e-67	149.182
MFAP4	1.71556	13.9679	22.8373	4.07388e-70	6.82579e-67	149.067
SSC5D	2.00362	10.1867	22.7149	1.21445e-69	1.74413e-66	147.982
EXT1	0.877178	12.5718	22.3561	3.00152e-68	4.02323e-65	144.797
AC015845.2	-2.53471	7.87427	-22.3487	3.20823e-68	4.03154e-65	144.731
MATN2	1.44704	13.2113	22.3316	3.73933e-68	4.42253e-65	144.578
SCUBE2	2.09738	9.91474	22.2532	7.54335e-68	8.42592e-65	143.881
PPP3CC	-0.572961	13.4045	-21.8949	1.88226e-66	1.99183e-63	140.686
COL22A1	3.28232	7.07064	21.8646	2.47085e-66	2.48395e-63	140.416
MYH6	-2.69529	17.1456	-21.8099	4.04093e-66	3.8689e-63	139.927
LUM	2.03621	15.4348	21.8044	4.2485e-66	3.88274e-63	139.877
MARK3	-0.806328	14.5595	-21.7548	6.63771e-66	5.80252e-63	139.434
NPTX2	-2.55639	10.0619	-20.9543	9.14738e-63	7.07374e-60	132.253
SIGLEC9	-1.74037	8.25381	-20.9408	1.03366e-62	7.69734e-60	132.132
BLM	-1.94874	10.8184	-20.8561	2.22581e-62	1.59829e-59	131.37
TUBA3E	-2.82789	12.1948	-20.8444	2.47374e-62	1.71507e-59	131.265
ASPN	2.18063	13.5395	20.8253	2.94356e-62	1.97277e-59	131.092
LEFTY2	2.68165	7.7705	20.7452	6.08384e-62	3.94586e-59	130.371
PRMT2	0.635055	13.6663	20.6979	9.33903e-62	5.69002e-59	129.945
VSIG4	-1.87961	13.1841	-20.6761	1.13848e-61	6.73245e-59	129.748
OLFML1	1.21543	10.9296	20.616	1.96411e-61	1.1283e-58	129.206
C1QTNF7	1.65759	10.0386	20.6028	2.21297e-61	1.23595e-58	129.088
FCN3	-2.43024	11.727	-20.5691	3.00684e-61	1.63393e-58	128.783
PENK	3.23194	9.06309	20.4825	6.59782e-61	3.49094e-58	128.002
C1QTNF2	1.62166	8.98105	20.4389	9.81007e-61	4.93103e-58	127.608
CCDC144NL-AS1	2.27415	8.4694	20.381	1.66035e-60	8.1422e-58	127.085
LINC02137	-2.48639	9.2903	-20.3331	2.5655e-60	1.22814e-57	126.653
TUBA3D	-2.79005	12.7148	-20.2924	3.71385e-60	1.73653e-57	126.285
SLCO4A1	-2.37367	11.3909	-20.2286	6.63469e-60	3.03175e-57	125.709
PHLDA1	1.62642	13.1832	20.156	1.28438e-59	5.73862e-57	125.053
HTRA1	1.08296	14.1387	20.062	3.02079e-59	1.29226e-56	124.203
PTN	1.56646	13.1094	19.9848	6.10257e-59	2.55621e-56	123.504
APCDD1L	2.87669	6.64041	19.8984	1.3401e-58	5.38881e-56	122.722
MXRA5	2.65932	12.057	19.7598	4.7416e-58	1.79876e-55	121.467
POM121L9P	-1.59087	8.62128	-19.7202	6.80318e-58	2.53305e-55	121.108
LCN6	-2.62193	8.7146	-19.5989	2.05625e-57	7.5169e-55	120.009
LAMP5	2.32552	5.62978	19.5857	2.32044e-57	8.3312e-55	119.889
LCN10	-3.05367	8.37764	-19.5765	2.52223e-57	8.89685e-55	119.806
GNMT	-2.69747	7.80484	-19.5301	3.85314e-57	1.33571e-54	119.385
SCARA3	1.40178	10.2542	19.5074	4.7376e-57	1.61448e-54	119.179
NRK	1.66533	10.9914	19.0233	3.94272e-55	1.29955e-52	114.786
AZIN2	1.31848	9.95795	19.0189	4.10234e-55	1.33035e-52	114.746
NTM	1.59651	8.95928	19.0023	4.77716e-55	1.5246e-52	114.595
TUBA3C	-2.7102	5.91416	-18.8031	2.95066e-54	9.12707e-52	112.785
CYP4Z1	-2.37672	6.93382	-18.7485	4.8625e-54	1.48129e-51	112.289
TDRD9	-1.7323	9.65792	-18.6085	1.74936e-53	5.24963e-51	111.017
LPCAT3	-0.715088	13.0671	-18.4839	5.46908e-53	1.57088e-50	109.884
LSP1	1.78188	11.976	18.4223	9.60393e-53	2.71967e-50	109.324
LYVE1	-1.83111	13.5626	-18.3655	1.61524e-52	4.51057e-50	108.808
FCER1A	2.58644	7.82159	18.3548	1.78186e-52	4.90769e-50	108.71
CHDH	-1.55564	9.88288	-18.1994	7.38444e-52	1.97962e-49	107.297
JAM3	0.500243	13.5798	18.1533	1.1259e-51	2.97861e-49	106.878
BOC	1.04899	10.9544	18.053	2.81817e-51	7.26437e-49	105.966
SLC1A7	2.71528	6.94057	17.9575	6.75499e-51	1.67674e-48	105.097
OLAH	-2.42582	5.49927	-17.9314	8.57648e-51	2.10291e-48	104.86
GLT8D2	0.965808	11.511	17.896	1.1852e-50	2.87103e-48	104.539
PTGFRN	0.757611	14.6593	17.7845	3.2882e-50	7.6875e-48	103.525
C6orf106	-0.510458	15.2795	-17.7396	4.95634e-50	1.13241e-47	103.117
KIAA1755	1.54148	10.525	17.728	5.50911e-50	1.24456e-47	103.012
INKA2	-0.925535	13.162	-17.6661	9.71141e-50	2.14569e-47	102.448
IL10	-2.45041	6.89846	-17.6558	1.06679e-49	2.3314e-47	102.355
ADGRA2	0.826687	12.4055	17.647	1.15661e-49	2.50051e-47	102.275
SCN2B	1.43472	12.5454	17.6136	1.56887e-49	3.35572e-47	101.972
TIMP2	0.770068	15.1327	17.5963	1.83741e-49	3.88873e-47	101.815
GZMH	2.53882	6.44462	17.5804	2.12551e-49	4.45162e-47	101.67
PPP2R2B	1.91954	7.3965	17.5744	2.24563e-49	4.6547e-47	101.615
OGN	1.95161	12.93	17.5142	3.89408e-49	7.98923e-47	101.068
CRYM	1.3311	14.7307	17.4316	8.28634e-49	1.68288e-46	100.318
CYP4B1	-2.48985	12.4119	-17.4282	8.55231e-49	1.71953e-46	100.286
DPYSL3	1.05058	13.81	17.3563	1.6503e-48	3.14748e-46	99.6332
SYT17	1.19331	8.01466	17.3557	1.65937e-48	3.14748e-46	99.6277
LRRC17	1.52274	10.504	17.1926	7.36682e-48	1.33439e-45	98.1465
APLNR	1.83602	11.8875	17.1723	8.86752e-48	1.59188e-45	97.9622
AK5	1.63354	6.97835	17.0201	3.56074e-47	6.22541e-45	96.5807
RTL3	1.96839	6.96346	16.9691	5.66775e-47	9.82377e-45	96.1188
NT5E	1.22139	10.9666	16.9294	8.14686e-47	1.40001e-44	95.7582
RASL11B	1.54636	11.4243	16.9253	8.45516e-47	1.44067e-44	95.7213
ESR1	1.28129	8.84188	16.85	1.68116e-46	2.84045e-44	95.0383
AQP3	-1.65405	11.1333	-16.8447	1.76506e-46	2.95735e-44	94.9899
CRISPLD1	2.331	8.80381	16.7944	2.79341e-46	4.64167e-44	94.5337
CTSK	1.17107	11.9876	16.7483	4.25412e-46	6.95392e-44	94.1157
COL14A1	1.71215	13.0083	16.7228	5.36577e-46	8.67695e-44	93.885
PROM1	1.53242	10.8746	16.6005	1.63579e-45	2.52994e-43	92.7773
AC002546.1	-2.60065	8.82402	-16.5989	1.661e-45	2.54931e-43	92.7621
ACE	1.87005	8.9308	16.5939	1.73821e-45	2.64761e-43	92.717
IL17RB	-1.82652	7.50589	-16.5731	2.10134e-45	3.17665e-43	92.5285
LINC02593	2.14799	6.98779	16.5609	2.3475e-45	3.5223e-43	92.4184
PI16	1.94127	12.5596	16.4976	4.17988e-45	6.17947e-43	91.8451
HMGN1	0.607761	14.0945	16.395	1.06349e-44	1.56077e-42	90.9171
Z97192.2	-1.54048	6.02987	-16.3346	1.84338e-44	2.62858e-42	90.3705
CALCOCO2	-0.651737	15.6756	-16.2956	2.62945e-44	3.72309e-42	90.0176
IL17D	1.43069	8.82573	16.2011	6.20974e-44	8.73098e-42	89.1637
DIO2	1.434	12.1681	16.1935	6.65064e-44	9.28595e-42	89.0955
AEBP1	1.70365	13.7191	16.1606	8.96977e-44	1.23525e-41	88.7983
IL1R2	-2.36716	8.83262	-16.0544	2.35438e-43	3.13491e-41	87.8394
DPT	1.33924	14.5567	16.0527	2.39278e-43	3.16508e-41	87.8233
ADAMTS9	-1.16409	12.9493	-16.0206	3.20016e-43	4.20539e-41	87.5344
CAPN5	0.812344	9.92238	15.9749	4.84798e-43	6.28861e-41	87.1217
LINC00900	1.30476	7.75402	15.9659	5.26193e-43	6.78182e-41	87.0403
CCDC3	1.10034	12.0234	15.9448	6.37167e-43	8.15979e-41	86.8501
PLXDC1	0.850055	13.1829	15.8766	1.18224e-42	1.4764e-40	86.236
ITGAL	1.57819	8.9158	15.818	2.01178e-42	2.45144e-40	85.7077
ADAMTS4	-2.01381	11.8533	-15.7879	2.64396e-42	3.20238e-40	85.4362
PCYOX1L	0.584611	10.7612	15.7503	3.71685e-42	4.44827e-40	85.0978
RDH10-AS1	-1.68182	5.57008	-15.7399	4.08408e-42	4.85885e-40	85.0042
CPM	-1.45768	11.9266	-15.7289	4.51222e-42	5.33663e-40	84.9052
EVC	0.818622	11.1487	15.7022	5.74486e-42	6.71547e-40	84.6652
JAM2	0.669186	13.2641	15.6872	6.5805e-42	7.60388e-40	84.5303
COLGALT2	0.847228	11.7832	15.6461	9.54753e-42	1.07515e-39	84.1605
COL15A1	0.987057	14.3665	15.6458	9.57182e-42	1.07515e-39	84.158
PCNT	-0.933096	13.6322	-15.6226	1.18119e-41	1.31939e-39	83.949
KCNIP1	1.91852	5.54131	15.621	1.19886e-41	1.33173e-39	83.9343
MX1	1.06277	12.0977	15.6117	1.30392e-41	1.4326e-39	83.8508
RARRES1	-2.11704	10.3498	-15.5414	2.46244e-41	2.63351e-39	83.2191
BCL2L13	-0.569066	14.3894	-15.5225	2.9219e-41	3.10834e-39	83.0492
PI15	-2.92977	7.80118	-15.5216	2.9448e-41	3.11622e-39	83.0414
SLC16A2	0.719888	11.5783	15.5201	2.98574e-41	3.143e-39	83.0277
OASL	1.6888	7.50839	15.4714	4.6346e-41	4.80326e-39	82.5908
FMOD	1.66074	13.4545	15.4348	6.45208e-41	6.64169e-39	82.2621
CD83	1.27646	9.30206	15.4344	6.47454e-41	6.64169e-39	82.2587
COL8A2	1.35994	8.98211	15.4208	7.32049e-41	7.47136e-39	82.1367
PPL	-1.07869	10.8164	-15.4199	7.3816e-41	7.49568e-39	82.1284
PRKAG3	1.80471	5.28451	15.4111	7.99448e-41	8.07724e-39	82.0492
GNA14	1.1078	9.03376	15.4025	8.639e-41	8.68478e-39	81.9721
CHPT1	-0.616369	14.726	-15.3975	9.04133e-41	9.04403e-39	81.9269
NECTIN1	-1.01754	11.2595	-15.3913	9.55648e-41	9.46515e-39	81.8718
IFI44L	1.33738	12.2932	15.3869	9.94189e-41	9.79861e-39	81.8326
GSTM5	1.59584	9.51378	15.3771	1.08673e-40	1.06067e-38	81.7441
SGPP2	-2.36671	10.3065	-15.3636	1.22695e-40	1.19174e-38	81.6236
AIF1L	-0.821014	13.6258	-15.3141	1.9187e-40	1.84581e-38	81.1794
LINC00377	2.04546	6.81325	15.3108	1.9768e-40	1.89264e-38	81.1497
MOXD1	1.37431	10.7912	15.2931	2.31987e-40	2.20016e-38	80.9907
C2orf40	1.50663	8.92294	15.2797	2.61697e-40	2.45873e-38	80.871
HAPLN1	2.67375	9.15925	15.2775	2.67002e-40	2.49691e-38	80.8511
KCNN3	1.13251	10.3347	15.2734	2.76959e-40	2.57803e-38	80.8147
CCND1	0.6991	14.4595	15.2548	3.27529e-40	3.0347e-38	80.6481
CRHBP	1.37493	8.96893	15.1946	5.63403e-40	5.14899e-38	80.1092
NFIA-AS2	1.78582	6.87671	15.1886	5.9469e-40	5.41034e-38	80.0555
CFTR	-2.25014	5.10102	-15.1673	7.20825e-40	6.47005e-38	79.8644
GDF6	1.83831	7.73704	15.1566	7.9349e-40	7.09062e-38	79.769
SAMHD1	-0.909479	13.9739	-15.1222	1.08183e-39	9.55009e-38	79.4611
LAMA4	0.685109	14.5064	15.1153	1.15088e-39	1.01047e-37	79.3996
ALOX15B	-2.95049	7.11478	-15.0935	1.40046e-39	1.22425e-37	79.2046
SYN2	-2.04399	9.4454	-15.0861	1.49688e-39	1.30287e-37	79.1385
C1orf105	-2.12794	9.67837	-15.0672	1.77496e-39	1.53164e-37	78.9692
LYPD1	2.51858	6.26876	15.0657	1.79891e-39	1.54568e-37	78.9559
DUOX1	0.997159	8.37607	15.0493	2.08471e-39	1.78362e-37	78.8094
CHRNA3	2.46016	6.42847	15.034	2.39119e-39	2.02858e-37	78.6732
SCGN	-2.48239	8.83198	-15.0287	2.50831e-39	2.11899e-37	78.6257
SLC11A1	-1.77601	10.6517	-15.0172	2.78097e-39	2.33951e-37	78.5231
PRF1	1.73471	7.76951	15.0043	3.12553e-39	2.61841e-37	78.4071
STAMBPL1	0.825483	10.1312	14.9975	3.32018e-39	2.76994e-37	78.3471
XAF1	0.921666	13.8036	14.9944	3.41423e-39	2.83663e-37	78.3193
TPO	-1.14615	10.8406	-14.9831	3.78111e-39	3.11569e-37	78.218
MSS51	1.20562	11.1059	14.9796	3.90123e-39	3.20156e-37	78.1869
ANTXR1	0.99973	13.5441	14.9719	4.18133e-39	3.41747e-37	78.118
OGDHL	1.73427	9.98391	14.97	4.25287e-39	3.46187e-37	78.1012
TMIGD3	-1.58666	9.8876	-14.963	4.52994e-39	3.65779e-37	78.0385
AL109615.3	1.32547	8.87637	14.9531	4.94961e-39	3.98068e-37	77.9504
CREB5	1.11507	12.506	14.9311	6.03192e-39	4.81261e-37	77.754
SAMD3	1.67543	6.1207	14.9241	6.4233e-39	5.10462e-37	77.6915
LINC00670	1.54969	7.3986	14.9212	6.59059e-39	5.21694e-37	77.666
LAD1	-1.98025	9.89069	-14.8887	8.82476e-39	6.95807e-37	77.376
CASP17P	0.885889	9.68637	14.8734	1.01216e-38	7.9494e-37	77.2398
KCNS3	0.809887	10.1971	14.7772	2.39879e-38	1.86216e-36	76.3827
HSH2D	1.7974	6.69984	14.7593	2.81631e-38	2.16953e-36	76.2233
DTX4	0.956802	10.1698	14.7431	3.25721e-38	2.4996e-36	76.0788
ALOX5	-1.05844	10.4223	-14.6887	5.30002e-38	4.0061e-36	75.5952
NKG7	2.18308	7.36633	14.6876	5.35557e-38	4.03292e-36	75.5849
GRB14	-1.01659	11.6923	-14.6832	5.56824e-38	4.16189e-36	75.5462
GZMA	1.71523	7.70579	14.672	6.15547e-38	4.58377e-36	75.4466
C11orf80	1.00299	9.19035	14.6557	7.12388e-38	5.28534e-36	75.3015
CD1C	2.02326	7.70588	14.6232	9.52324e-38	6.98811e-36	75.0131
PDE5A	1.17331	12.3468	14.599	1.18264e-37	8.61531e-36	74.798
EPHX2	0.872414	13.0154	14.55	1.83338e-37	1.32597e-35	74.3625
LINC00964	-1.85971	7.68687	-14.524	2.31271e-37	1.66069e-35	74.1318
ART3	-1.09548	14.1309	-14.4907	3.1126e-37	2.22711e-35	73.8368
RGS4	1.76586	9.53189	14.461	4.05922e-37	2.89414e-35	73.5731
MYH10	0.807162	13.7394	14.4583	4.15709e-37	2.95344e-35	73.5494
ANO1	0.709937	12.2858	14.4556	4.25693e-37	3.01372e-35	73.5258
SULF1	1.22102	12.355	14.4008	6.9427e-37	4.89789e-35	73.04
AL157895.1	1.74833	5.06774	14.3831	8.12936e-37	5.71499e-35	72.8833
C10orf25	0.671971	8.71623	14.3341	1.25779e-36	8.78093e-35	72.4498
ZNF365	1.89895	6.97459	14.3281	1.32654e-36	9.22886e-35	72.397
CPXM2	1.39107	11.4817	14.3094	1.56666e-36	1.08245e-34	72.2317
SLC2A1	-0.841789	12.4121	-14.3034	1.6525e-36	1.13785e-34	72.1787
ABCG2	1.30007	10.1002	14.2824	1.99259e-36	1.36269e-34	71.9929
HERC5	0.746768	10.4785	14.2809	2.02008e-36	1.37681e-34	71.9793
BTN3A1	1.00144	11.8813	14.2605	2.42063e-36	1.64423e-34	71.7996
MCEMP1	-2.32077	5.77475	-14.2563	2.51441e-36	1.70218e-34	71.7619
CCDC69	-0.580136	15.1962	-14.2526	2.59885e-36	1.75344e-34	71.7291
RYR3	1.65222	7.29788	14.2289	3.20664e-36	2.14195e-34	71.5203
SARDH	1.38832	6.86638	14.1915	4.47223e-36	2.94815e-34	71.19
CCND2	0.622154	15.2951	14.1659	5.61611e-36	3.67809e-34	70.9638
SOX8	1.24116	8.86046	14.1557	6.14592e-36	3.99903e-34	70.8743
CAPN6	2.41001	5.67177	14.1544	6.21824e-36	4.03303e-34	70.8626
CFAP77	-1.40184	7.98241	-14.1394	7.10216e-36	4.59151e-34	70.7306
HMOX2	-0.87018	13.9521	-14.1361	7.31183e-36	4.71191e-34	70.7018
CD247	1.27943	7.47512	14.1303	7.69875e-36	4.9454e-34	70.6505
METTL7B	-1.82766	10.9401	-14.1138	8.91463e-36	5.69008e-34	70.5049
GZMB	2.00339	6.43284	14.109	9.30561e-36	5.92084e-34	70.4623
CX3CR1	1.85672	7.79771	14.1007	1.00137e-35	6.35128e-34	70.3895
SLC25A18	-1.7027	9.35127	-14.0743	1.26507e-35	7.9735e-34	70.1573
CASP1	0.657816	11.1922	14.0654	1.36947e-35	8.60454e-34	70.0786
GDNF-AS1	1.58906	6.41375	14.0283	1.90329e-35	1.19213e-33	69.7517
GLI2	1.1375	8.24559	14.0212	2.02618e-35	1.26517e-33	69.6896
TENM4	1.43633	8.39669	13.9983	2.48223e-35	1.54036e-33	69.488
MAP6	0.582388	10.6566	13.983	2.84223e-35	1.75834e-33	69.3535
TNMD	2.40117	7.58566	13.9815	2.88024e-35	1.77639e-33	69.3403
SNCAIP	0.974638	9.05542	13.9659	3.30492e-35	2.03207e-33	69.2037
GPX3	-0.638012	17.3704	-13.9319	4.46483e-35	2.71208e-33	68.905
STAT4	1.71828	10.646	13.919	5.00484e-35	3.03094e-33	68.7916
PLA2G2A	-2.41543	12.6781	-13.9113	5.3578e-35	3.23495e-33	68.724
LTBP2	1.35981	14.5439	13.8321	1.07904e-34	6.45689e-33	68.0288
LCN15	-2.38342	5.34842	-13.7779	1.73988e-34	1.02287e-32	67.5544
CPAMD8	-1.16	12.1547	-13.7675	1.90859e-34	1.11878e-32	67.4625
LINC00861	1.71923	6.59736	13.7443	2.34017e-34	1.36381e-32	67.2601
P3H2	1.55751	11.0169	13.7386	2.46222e-34	1.43079e-32	67.2096
LRRC55	2.13615	5.951	13.7276	2.71279e-34	1.57185e-32	67.1134
FAM78B	-0.87018	8.92675	-13.7258	2.75521e-34	1.59184e-32	67.098
SOCS2	0.625958	12.7369	13.6801	4.12015e-34	2.33351e-32	66.6984
COL10A1	2.24881	5.31449	13.6572	5.04161e-34	2.83147e-32	66.498
FAM180B	1.8368	5.81652	13.6151	7.30066e-34	4.07742e-32	66.1304
ALDH1A2	0.885095	11.5435	13.5987	8.42839e-34	4.6716e-32	65.9878
NSG1	-1.42887	9.58363	-13.5987	8.43425e-34	4.6716e-32	65.9871
ITGB7	1.08296	7.50874	13.567	1.1142e-33	6.12078e-32	65.7107
SHISA2	1.71923	6.12781	13.5483	1.31214e-33	7.16899e-32	65.5483
LINC02028	1.43325	7.5932	13.503	1.95387e-33	1.05888e-31	65.1531
GPSM2	-1.18146	9.1655	-13.4465	3.20663e-33	1.71014e-31	64.6612
NRXN2	1.58047	7.34454	13.4396	3.40479e-33	1.81102e-31	64.6017
AMOT	0.635756	10.8361	13.4298	3.71174e-33	1.96908e-31	64.516
MGST1	-1.66258	12.4811	-13.4099	4.41611e-33	2.32435e-31	64.3435
LGI3	-2.11084	5.76071	-13.409	4.45047e-33	2.33632e-31	64.3358
LINC01134	-1.58785	6.4117	-13.3978	4.91056e-33	2.57114e-31	64.2381
SERPINE2	1.36482	13.375	13.3798	5.74663e-33	2.99331e-31	64.0821
RTP4	0.818693	8.99602	13.3154	1.0088e-32	5.13491e-31	63.5234
TMEM200B	0.573706	9.82942	13.3122	1.03776e-32	5.26899e-31	63.4953
ZNF682	-0.803054	11.2488	-13.2884	1.27796e-32	6.45592e-31	63.2887
ITGBL1	1.47251	10.6523	13.2806	1.36816e-32	6.89427e-31	63.221
PODN	1.05312	12.7028	13.2751	1.43482e-32	7.21214e-31	63.1737
WNT9B	-1.65636	6.28803	-13.2727	1.46587e-32	7.33152e-31	63.1525
MEF2C-AS1	0.800105	7.90458	13.269	1.51384e-32	7.55266e-31	63.1205
LRRC77P	1.31264	10.5779	13.2637	1.58494e-32	7.88781e-31	63.075
FBLN7	1.31359	6.94629	13.2555	1.7029e-32	8.41239e-31	63.0037
AL590999.1	-1.04516	9.94507	-13.2458	1.85318e-32	9.11005e-31	62.9197
CMA1	2.25621	6.60113	13.2437	1.88695e-32	9.25342e-31	62.9018
IL2RB	1.40532	7.08631	13.23	2.12675e-32	1.03788e-30	62.7831
ANPEP	-1.3753	10.3409	-13.2121	2.48497e-32	1.20975e-30	62.6285
ZMYND15	1.16019	7.37229	13.1984	2.80026e-32	1.35667e-30	62.51
HOPX	-2.04553	11.5227	-13.1865	3.10606e-32	1.49761e-30	62.4071
CRY2	0.55747	14.3821	13.1601	3.90942e-32	1.8715e-30	62.1788
AL445222.1	1.1392	9.02356	13.1419	4.58228e-32	2.17388e-30	62.0211
NLGN3	0.783903	7.4878	13.1418	4.58434e-32	2.17388e-30	62.0207
CXCL10	2.4731	7.62865	13.1256	5.27843e-32	2.48543e-30	61.8807
C1QTNF3	0.989758	8.78823	13.1121	5.93562e-32	2.77539e-30	61.7643
MX2	0.716537	11.4979	13.1045	6.34438e-32	2.95963e-30	61.6982
CTSW	1.79827	6.72659	13.0848	7.52671e-32	3.49497e-30	61.5285
AQP7P1	-1.02064	12.0043	-13.0742	8.25166e-32	3.82276e-30	61.4373
CD3E	1.53362	7.71129	13.0727	8.36198e-32	3.86497e-30	61.4241
ODC1	0.581026	14.0447	13.0545	9.79534e-32	4.49647e-30	61.2671
TGFB2-AS1	1.92642	6.13837	13.0339	1.17121e-31	5.36411e-30	61.0897
TRAF3IP3	1.1398	8.66225	13.0295	1.21689e-31	5.56062e-30	61.0517
PTDSS1	-0.624636	14.909	-13.0055	1.49841e-31	6.81609e-30	60.8452
KIAA1211	2.16282	5.50336	12.9996	1.57632e-31	7.13818e-30	60.7948
AGTR2	2.0568	6.13566	12.988	1.74414e-31	7.86273e-30	60.6944
FAM107A	-0.73992	14.9042	-12.9868	1.76223e-31	7.92649e-30	60.6842
HLA-DPB1	1.03576	13.3742	12.9648	2.13165e-31	9.56675e-30	60.4953
TMEM30B	1.3306	8.33306	12.9543	2.33458e-31	1.04078e-29	60.4051
SYTL2	1.16303	11.3241	12.9527	2.36701e-31	1.0529e-29	60.3914
TMEM231	0.557598	10.6551	12.9374	2.70308e-31	1.18924e-29	60.2596
NHSL1	0.50804	12.6806	12.9317	2.83973e-31	1.24663e-29	60.2107
CCDC80	1.35526	14.9357	12.9029	3.64299e-31	1.58885e-29	59.9634
ECM2	1.21838	12.3632	12.8971	3.83091e-31	1.66359e-29	59.9135
NTF3	0.850025	7.8102	12.8902	4.06713e-31	1.75857e-29	59.8541
AC006273.1	-1.865	5.3506	-12.8559	5.4694e-31	2.34473e-29	59.5602
RHBDL3	-1.89511	7.66278	-12.8555	5.49274e-31	2.34973e-29	59.5559
AC092683.1	0.918673	9.28299	12.855	5.51511e-31	2.35429e-29	59.5519
MTURN	0.634666	13.6161	12.8306	6.80597e-31	2.88694e-29	59.3432
FAP	1.55682	10.5143	12.8296	6.86896e-31	2.90752e-29	59.334
TMEM119	1.73339	9.36476	12.7878	9.84769e-31	4.14221e-29	58.9766
PCOLCE2	0.68371	14.4336	12.7728	1.12151e-30	4.69773e-29	58.8475
TMEM178B	-1.23286	13.6901	-12.7561	1.29438e-30	5.38818e-29	58.7053
EHD4-AS1	-1.35984	6.81762	-12.7532	1.32737e-30	5.49136e-29	58.6803
SLC52A3	-0.956554	10.1768	-12.7291	1.63429e-30	6.71964e-29	58.4739
TBX21	1.502	5.72381	12.7051	2.00877e-30	8.19237e-29	58.2691
ITGA9-AS1	0.570163	8.38991	12.6986	2.12363e-30	8.64325e-29	58.214
MYOC	1.64851	11.1214	12.6947	2.19613e-30	8.92028e-29	58.1807
LINC02289	-1.0906	7.99804	-12.6738	2.63055e-30	1.06418e-28	58.0016
SIGLEC17P	1.54917	6.50467	12.6691	2.7378e-30	1.10092e-28	57.9619
THBS4	1.28451	15.5505	12.6582	3.00674e-30	1.20425e-28	57.8689
HLA-DPA1	0.881386	13.9576	12.6406	3.49919e-30	1.39316e-28	57.7184
FCGR3A	-1.29335	11.8431	-12.6189	4.21627e-30	1.66875e-28	57.5334
TBC1D29	-1.83467	5.14989	-12.6138	4.40485e-30	1.73655e-28	57.49
LINC01088	-1.48326	8.69965	-12.6095	4.57019e-30	1.79821e-28	57.4535
LINC02207	-1.81933	5.94082	-12.5948	5.18533e-30	2.02047e-28	57.3282
BCL6B	0.926495	12.143	12.5618	6.88209e-30	2.66099e-28	57.0473
C11orf65	0.977388	7.14134	12.5504	7.58531e-30	2.92165e-28	56.9507
TESPA1	0.989798	7.49737	12.549	7.67853e-30	2.94627e-28	56.9386
ZMYND12	0.960762	9.17489	12.5354	8.62777e-30	3.30015e-28	56.823
NREP	0.895942	13.0758	12.5246	9.46885e-30	3.6057e-28	56.7307
RHNO1	0.503356	10.4994	12.519	9.92616e-30	3.73737e-28	56.6839
AC064875.1	0.951209	6.87304	12.5129	1.04601e-29	3.93103e-28	56.6319
NYNRIN	0.506018	11.8612	12.4571	1.68626e-29	6.24381e-28	56.1581
TLR2	-1.06734	11.1644	-12.4212	2.29147e-29	8.40734e-28	55.8539
ACKR4	1.16538	8.64826	12.4191	2.33334e-29	8.54536e-28	55.8359
SLAMF7	1.75151	7.23568	12.4168	2.37996e-29	8.70026e-28	55.8163
CTSG	1.86593	7.34992	12.3998	2.75219e-29	9.97037e-28	55.6721
LINC01563	1.45212	4.59223	12.3983	2.78729e-29	1.00794e-27	55.6595
ADAMTS14	1.4615	7.66258	12.3852	3.11651e-29	1.12094e-27	55.5488
AC010136.1	1.16981	7.30255	12.367	3.63962e-29	1.29979e-27	55.3948
SSUH2	1.00005	9.12746	12.3517	4.14757e-29	1.47595e-27	55.2652
GAL3ST4	0.826004	8.99443	12.3507	4.1826e-29	1.48578e-27	55.2569
BMP4	0.817162	10.8424	12.2779	7.77684e-29	2.72406e-27	54.6416
CHD5	1.56387	6.12773	12.2752	7.95541e-29	2.78177e-27	54.6191
OPCML	1.47226	6.4486	12.2165	1.30968e-28	4.54006e-27	54.1246
SYN3	-1.2338	5.71233	-12.2061	1.43138e-28	4.9534e-27	54.0365
LIPH	1.32309	7.17032	12.1989	1.52103e-28	5.24561e-27	53.9762
IGSF22	-1.12266	7.00812	-12.1944	1.58022e-28	5.4311e-27	53.9383
GGH	-0.896097	9.60216	-12.1908	1.62917e-28	5.58025e-27	53.9081
JAML	1.10143	10.6537	12.1565	2.17924e-28	7.41384e-27	53.6195
ZNF423	0.606118	10.1324	12.1358	2.5964e-28	8.81811e-27	53.4458
UAP1	-0.609761	12.9581	-12.1229	2.89586e-28	9.80499e-27	53.3375
AC025857.2	-1.23629	6.17446	-12.0944	3.68704e-28	1.23553e-26	53.0979
SMTNL2	-1.04922	10.877	-12.0868	3.93304e-28	1.31358e-26	53.0339
ETNPPL	-1.58675	10.3199	-12.0823	4.08408e-28	1.36177e-26	52.9965
HDC	1.49494	7.93045	12.0683	4.59913e-28	1.5234e-26	52.8787
CD74	0.94562	15.5678	12.0558	5.11015e-28	1.68711e-26	52.7742
AP005329.3	-0.77389	9.63851	-12.0482	5.44605e-28	1.79505e-26	52.7111
AC103808.6	1.7316	5.22438	12.033	6.19348e-28	2.03474e-26	52.5835
CD2	1.45975	7.91662	12.0266	6.5401e-28	2.13813e-26	52.5295
THBS3	0.730543	11.8301	12.0228	6.7513e-28	2.2036e-26	52.498
TMEM98	0.611783	11.5872	11.9843	9.34547e-28	3.02576e-26	52.1755
MPP3	-0.954909	13.5705	-11.9788	9.78163e-28	3.16189e-26	52.1303
HPSE	-1.03927	8.28825	-11.9411	1.34456e-27	4.2979e-26	51.8148
ESRP2	-1.33616	4.99055	-11.9383	1.37635e-27	4.37863e-26	51.7916
CD3D	1.56299	6.85749	11.9046	1.82668e-27	5.7566e-26	51.5109
CD6	1.47383	6.98155	11.8955	1.97334e-27	6.18125e-26	51.4343
OAS1	0.846896	10.8015	11.8954	1.97372e-27	6.18125e-26	51.4341
C1orf162	-0.867312	11.8676	-11.866	2.52711e-27	7.86535e-26	51.189
STON2	0.720616	9.34498	11.8551	2.76978e-27	8.57052e-26	51.0981
ASRGL1	-0.765894	10.0335	-11.8547	2.77934e-27	8.58393e-26	51.0947
INKA2-AS1	-1.01356	9.42689	-11.8457	2.99758e-27	9.21549e-26	51.0197
ESM1	1.97934	6.57202	11.8346	3.28859e-27	1.00793e-25	50.9278
CCR1	-1.10764	10.2164	-11.8344	3.29362e-27	1.00794e-25	50.9263
AP003119.3	-1.57922	8.11745	-11.8325	3.34801e-27	1.02302e-25	50.9101
RASEF	1.49514	5.4192	11.8265	3.51955e-27	1.07218e-25	50.8605
SFRP1	1.23092	13.6109	11.822	3.6551e-27	1.11011e-25	50.8231
KLRB1	1.47766	7.08131	11.8122	3.97049e-27	1.20227e-25	50.741
PLA2G4F	-2.02565	7.26024	-11.7929	4.6657e-27	1.40432e-25	50.581
XG	1.79921	7.74312	11.7836	5.04137e-27	1.51513e-25	50.5042
MME	1.11581	11.6426	11.7812	5.14529e-27	1.54405e-25	50.484
GPR68	1.72498	7.65168	11.7703	5.63774e-27	1.68429e-25	50.3933
PLCD4	0.821511	7.82183	11.769	5.69902e-27	1.70007e-25	50.3826
LINC01116	1.27345	6.47839	11.7665	5.82156e-27	1.73405e-25	50.3615
GLYATL2	1.18791	5.97039	11.7408	7.21436e-27	2.13941e-25	50.1488
ANKRD29	0.764366	11.3526	11.7267	8.11979e-27	2.39379e-25	50.0316
ZBP1	1.33843	6.10143	11.7221	8.43487e-27	2.48304e-25	49.9939
TFPI	-0.667858	13.1323	-11.6561	1.46337e-26	4.26412e-25	49.4476
MN1	0.678369	11.3342	11.6493	1.54907e-26	4.50479e-25	49.3912
ADAM19	1.1325	12.406	11.6223	1.93996e-26	5.61221e-25	49.1681
AC024940.1	-2.36503	6.88759	-11.6209	1.96188e-26	5.66746e-25	49.157
GPR84	-1.74903	5.54674	-11.6175	2.01916e-26	5.82456e-25	49.1284
SDR16C5	-1.48414	4.90918	-11.6089	2.1676e-26	6.22596e-25	49.0581
C5orf56	0.511636	11.1039	11.608	2.18389e-26	6.26382e-25	49.0507
FAM83F	-1.06395	9.73785	-11.5874	2.59309e-26	7.39529e-25	48.8804
LCK	1.22326	7.43132	11.5805	2.74588e-26	7.78684e-25	48.8237
CBS	-1.03471	10.8246	-11.5687	3.02951e-26	8.55497e-25	48.7262
GATM	1.11752	12.9851	11.5549	3.39703e-26	9.5392e-25	48.6127
ZDHHC9	-0.579923	12.1335	-11.5272	4.27785e-26	1.19293e-24	48.3842
AC131902.2	-1.73834	8.15341	-11.5234	4.41412e-26	1.22923e-24	48.3531
AC107294.3	1.38857	4.70987	11.5142	4.76218e-26	1.32249e-24	48.2778
REELD1	-1.40067	5.40468	-11.4997	5.36979e-26	1.48712e-24	48.1588
TENT5B	-1.24737	11.7976	-11.4797	6.34285e-26	1.74698e-24	47.9937
CA14	-1.60722	9.68623	-11.4713	6.79515e-26	1.86899e-24	47.9254
PLEKHH2	1.23864	10.8739	11.4547	7.79913e-26	2.13637e-24	47.7888
MID1	0.752801	11.4602	11.4496	8.13662e-26	2.22276e-24	47.7469
IFIT3	0.892963	11.7293	11.4424	8.63452e-26	2.35557e-24	47.688
ITGB2-AS1	1.19408	8.1661	11.4378	8.96598e-26	2.44268e-24	47.6506
SGCE	0.579429	12.4811	11.4315	9.45256e-26	2.56829e-24	47.5983
RSAD2	0.92944	11.017	11.4283	9.7042e-26	2.6331e-24	47.5722
AC136475.5	-1.13699	6.02623	-11.4243	1.00264e-25	2.71687e-24	47.5398
AL161668.4	-1.09293	7.03688	-11.4166	1.06849e-25	2.8914e-24	47.4768
PRSS35	1.47924	6.12748	11.4125	1.10603e-25	2.98894e-24	47.4426
COQ8A	-0.676551	15.6393	-11.4074	1.1537e-25	3.11359e-24	47.4007
LINC00968	1.27746	7.31002	11.4021	1.20441e-25	3.24175e-24	47.3581
POLE2	-0.757068	7.62331	-11.3979	1.24746e-25	3.34865e-24	47.3233
RCC1	-0.603837	10.1914	-11.3879	1.3546e-25	3.62483e-24	47.2416
CREG2	1.53301	5.19637	11.3853	1.38408e-25	3.68615e-24	47.2203
COL1A2	1.08383	15.9134	11.3853	1.38419e-25	3.68615e-24	47.2202
SEMA4B	-0.7436	12.016	-11.3692	1.5804e-25	4.1755e-24	47.0888
FLRT2	0.994999	10.0782	11.3586	1.72568e-25	4.54127e-24	47.0017
KPNA2	-0.560688	12.4009	-11.3584	1.72788e-25	4.54127e-24	47.0004
CD177	-2.26963	5.68277	-11.3577	1.73817e-25	4.56234e-24	46.9945
HLA-DMB	0.888264	11.4646	11.3544	1.78624e-25	4.67632e-24	46.9675
AC009955.2	-1.11566	8.60806	-11.3351	2.09371e-25	5.47415e-24	46.8101
TMEM130	1.89552	5.26794	11.3307	2.1721e-25	5.66436e-24	46.7736
LEF1	1.22797	7.30578	11.3292	2.19815e-25	5.72486e-24	46.7618
FERMT1	1.29467	7.53412	11.3153	2.466e-25	6.38114e-24	46.6479
PRR5L	0.909052	8.74604	11.3103	2.56874e-25	6.62991e-24	46.6074
CRABP2	1.35206	7.73858	11.308	2.61831e-25	6.7492e-24	46.5885
OAS2	0.6641	11.7569	11.3044	2.69584e-25	6.94015e-24	46.5595
AC114316.1	-1.28177	7.05562	-11.2875	3.09964e-25	7.93902e-24	46.4212
SLIT3	0.808432	12.3132	11.2804	3.2843e-25	8.40129e-24	46.3639
TET2-AS1	-1.41938	4.74001	-11.2601	3.88099e-25	9.87737e-24	46.1984
SNCA	0.906062	11.0194	11.2591	3.91529e-25	9.9395e-24	46.1897
FBXO17	0.554909	9.52823	11.2385	4.63607e-25	1.17545e-23	46.0222
FCRL3	1.52342	5.16068	11.232	4.88795e-25	1.23775e-23	45.9698
IQSEC3	0.899107	8.65518	11.2247	5.19154e-25	1.31297e-23	45.9101
APCDD1L-DT	1.36392	5.16121	11.2189	5.4442e-25	1.37514e-23	45.863
TCEAL7	0.715918	9.94672	11.2108	5.81674e-25	1.4674e-23	45.7974
KNG1	-1.62579	5.0456	-11.2061	6.045e-25	1.52307e-23	45.7593
NAPSB	1.47125	7.30158	11.1905	6.8748e-25	1.72565e-23	45.6318
AC137723.1	-1.35446	6.81121	-11.1854	7.16738e-25	1.79461e-23	45.5905
SNORA59A	-0.92514	6.16112	-11.1791	7.54435e-25	1.88431e-23	45.5397
GPRC5A	-1.43497	8.34192	-11.175	7.80491e-25	1.94455e-23	45.5061
TCF24	-2.09859	7.46699	-11.1726	7.96025e-25	1.9808e-23	45.4865
PAPLN	0.879435	10.3384	11.1563	9.0939e-25	2.25175e-23	45.3546
AL365181.2	-1.3041	5.70807	-11.1533	9.32127e-25	2.30238e-23	45.3301
SIGLEC7	-1.07903	7.68785	-11.1457	9.91881e-25	2.44396e-23	45.2686
TRDC	1.60277	5.9042	11.1437	1.00837e-24	2.48154e-23	45.2522
ZNF436-AS1	0.630123	9.47513	11.1393	1.04503e-24	2.56862e-23	45.2168
TRO	0.634296	10.3369	11.1309	1.11954e-24	2.74841e-23	45.1486
PAMR1	0.770439	11.7322	11.1273	1.15282e-24	2.81977e-23	45.1196
BCAT1	-0.976252	11.0939	-11.1177	1.24659e-24	3.04543e-23	45.0421
SKAP1	1.33628	6.55491	11.1134	1.29171e-24	3.15184e-23	45.0069
HIF3A	-0.842548	14.0665	-11.1028	1.40865e-24	3.42471e-23	44.921
VIT	-0.930431	12.0213	-11.1008	1.43137e-24	3.47574e-23	44.9051
SEPT6	0.550294	12.2462	11.0964	1.48425e-24	3.59545e-23	44.8692
LINC02427	1.5494	6.33638	11.0892	1.57391e-24	3.79438e-23	44.8111
FAM155B	-1.51809	12.4786	-11.074	1.78186e-24	4.27518e-23	44.6881
PITPNC1	-0.571301	11.8495	-11.053	2.11331e-24	5.02842e-23	44.5191
IFIT2	0.839692	11.1026	10.9694	4.17387e-24	9.78086e-23	43.8448
MAP2K6	-0.934768	8.23779	-10.9638	4.36835e-24	1.02247e-22	43.7997
LGR6	-1.03148	8.98062	-10.9413	5.24422e-24	1.22179e-22	43.6187
DPEP2	1.01089	9.25137	10.9366	5.44635e-24	1.26595e-22	43.5812
LRRC15	1.578	6.72632	10.9004	7.30565e-24	1.69225e-22	43.2902
TGFB2	1.30162	10.8958	10.88	8.61809e-24	1.9871e-22	43.1266
PTK7	0.731028	9.58203	10.877	8.82462e-24	2.03239e-22	43.1031
ST3GAL6	0.527528	14.1673	10.8509	1.09027e-23	2.49386e-22	42.8937
SH2D1B	1.34448	4.74348	10.8489	1.10839e-23	2.53241e-22	42.8773
F13A1	-1.09212	14.48	-10.8474	1.12172e-23	2.55962e-22	42.8655
DACT1	0.9405	9.71062	10.8473	1.12284e-23	2.55962e-22	42.8645
SLIT2	0.68159	11.327	10.8314	1.27625e-23	2.8962e-22	42.7377
MAPK10	0.764525	9.98574	10.8187	1.41436e-23	3.19518e-22	42.6359
SIGLEC10	-1.26794	8.34858	-10.8084	1.53652e-23	3.46726e-22	42.5538
TTLL3	0.631172	11.9715	10.808	1.54216e-23	3.47608e-22	42.5502
HYAL4	1.32396	5.41838	10.7872	1.82252e-23	4.09884e-22	42.3848
CDH23	0.814937	10.6216	10.7831	1.88362e-23	4.22679e-22	42.3521
INSYN1	-0.960263	12.3968	-10.7692	2.10694e-23	4.72266e-22	42.2411
UBE2L6	0.575558	12	10.7483	2.49464e-23	5.54225e-22	42.0738
FCRL6	1.37659	5.59718	10.7361	2.75066e-23	6.08412e-22	41.9771
BPI	1.40157	5.4113	10.7251	3.00527e-23	6.61818e-22	41.8894
CXCL11	1.97373	5.80776	10.7235	3.04305e-23	6.69405e-22	41.877
SLC7A8	-0.744491	11.6124	-10.7213	3.09829e-23	6.79325e-22	41.8592
NBPF1	0.656113	12.4727	10.716	3.23299e-23	7.05782e-22	41.8171
KCNK17	1.53803	5.92358	10.7151	3.25558e-23	7.09943e-22	41.8102
TRIM45	0.746009	11.7849	10.6998	3.683e-23	7.98817e-22	41.688
FPR1	-1.22809	10.7351	-10.6749	4.49711e-23	9.68083e-22	41.4902
AC080013.4	-1.55618	4.97326	-10.6563	5.22127e-23	1.12037e-21	41.3424
KLRD1	0.966717	7.56757	10.6427	5.82203e-23	1.24267e-21	41.2345
C15orf65	-0.58743	9.48598	-10.6427	5.82214e-23	1.24267e-21	41.2345
PLXNB1	-0.553867	13.2431	-10.6374	6.07177e-23	1.29321e-21	41.1929
STAC	0.848309	7.34105	10.6283	6.53194e-23	1.38243e-21	41.1206
LILRA6	-1.02615	9.0931	-10.6252	6.69463e-23	1.41538e-21	41.0962
ADAMTSL1	1.10232	8.61173	10.6152	7.25322e-23	1.52545e-21	41.0169
BTN3A2	0.680558	12.3509	10.6015	8.09593e-23	1.69559e-21	40.908
AC015712.2	0.932898	6.288	10.5653	1.08119e-22	2.2457e-21	40.6216
LINC00342	0.668377	11.0301	10.5552	1.17123e-22	2.42624e-21	40.5424
FBXL2	0.594681	9.40061	10.5543	1.18032e-22	2.44152e-21	40.5347
ALOX5AP	-0.943244	11.1656	-10.5534	1.18828e-22	2.45546e-21	40.5281
GTF2IRD1	-0.567887	11.4511	-10.5533	1.18984e-22	2.45616e-21	40.5268
SNTG2	-1.0724	6.69038	-10.5415	1.30646e-22	2.68037e-21	40.4342
LINC01852	0.759388	6.84375	10.5362	1.36276e-22	2.79303e-21	40.3924
CLEC7A	-1.06774	10.2968	-10.5132	1.63702e-22	3.34153e-21	40.2109
LBP	-2.24216	5.49128	-10.4867	2.02214e-22	4.09025e-21	40.0017
DNAH8	1.3178	4.7953	10.4852	2.04677e-22	4.13176e-21	39.9897
PAPSS2	-0.810185	11.8909	-10.4776	2.17323e-22	4.36949e-21	39.9304
SLC22A16	-1.4646	5.06093	-10.4719	2.27412e-22	4.54961e-21	39.8854
SPATA6L	0.673721	8.43201	10.4709	2.29311e-22	4.58302e-21	39.8772
COL1A1	1.4388	14.0783	10.465	2.40161e-22	4.79036e-21	39.8314
GRB7	-1.17	6.69441	-10.4585	2.5304e-22	5.03227e-21	39.7797
FGR	-0.761313	10.9862	-10.4259	3.27607e-22	6.4704e-21	39.524
FCN1	1.49646	9.13318	10.4121	3.65446e-22	7.18949e-21	39.4158
DNM1	0.655164	10.6795	10.4113	3.67927e-22	7.23123e-21	39.4091
CD3G	1.33189	5.767	10.4073	3.79626e-22	7.4466e-21	39.3782
SLCO4C1	1.31653	5.91814	10.4022	3.95241e-22	7.74535e-21	39.3383
NME8	1.33378	5.23753	10.3966	4.13233e-22	8.08216e-21	39.2942
S1PR5	1.45849	5.35075	10.373	4.97979e-22	9.70191e-21	39.1095
OMG	1.20105	5.72812	10.3691	5.13614e-22	9.99682e-21	39.0789
COL12A1	0.890044	13.4787	10.3634	5.37321e-22	1.0438e-20	39.0343
PCNX2	0.643321	8.62899	10.3541	5.78553e-22	1.12282e-20	38.9611
METTL21EP	1.25595	10.1782	10.3536	5.8076e-22	1.12601e-20	38.9573
TRGC1	1.29304	4.78331	10.347	6.1179e-22	1.18049e-20	38.9058
DUOX2	1.11679	7.78986	10.3468	6.13001e-22	1.18169e-20	38.9038
MSR1	-1.05713	11.5288	-10.3409	6.421e-22	1.2366e-20	38.8579
LY9	1.35846	5.4599	10.3402	6.45758e-22	1.24126e-20	38.8523
KIF21B	0.794425	8.29908	10.3149	7.88272e-22	1.51087e-20	38.6549
PGAM1P5	0.948988	7.30067	10.3138	7.95423e-22	1.52312e-20	38.646
SLC5A1	-0.872532	15.6032	-10.3136	7.96393e-22	1.52353e-20	38.6448
LYPD5	-0.93508	7.5961	-10.294	9.29826e-22	1.77205e-20	38.4915
CTHRC1	1.3013	9.3378	10.2885	9.70463e-22	1.84251e-20	38.4491
CD48	1.09293	8.58366	10.287	9.8245e-22	1.86175e-20	38.437
AL161935.3	1.20759	4.97443	10.2845	1.00174e-21	1.89474e-20	38.4177
COL8A1	0.767002	13.4567	10.2831	1.01284e-21	1.91393e-20	38.4068
GAP43	1.67474	8.36512	10.2604	1.21077e-21	2.27087e-20	38.2302
SIDT1	0.666447	8.20615	10.2583	1.23129e-21	2.30721e-20	38.2135
LINC00211	1.10738	5.64627	10.249	1.32424e-21	2.47446e-20	38.1415
LRRC10	1.04406	12.9981	10.2486	1.3293e-21	2.4816e-20	38.1377
HLA-DOA	0.936515	10.0764	10.2389	1.43426e-21	2.67259e-20	38.0625
TP63	1.00274	7.52013	10.2241	1.61072e-21	2.99309e-20	37.9477
SERTAD4	1.07235	10.0058	10.1895	2.11297e-21	3.90832e-20	37.6791
TRGC2	1.3573	5.75244	10.147	2.94809e-21	5.41813e-20	37.3495
AC073862.1	-0.918943	7.02647	-10.1456	2.98106e-21	5.47372e-20	37.3385
DNAJC22	1.19499	5.12691	10.1437	3.02489e-21	5.54912e-20	37.324
LINC01166	-1.5482	5.71713	-10.1219	3.58836e-21	6.54697e-20	37.155
ROR2	0.793697	7.65003	10.117	3.72739e-21	6.78831e-20	37.1174
IGSF10	1.03433	11.1381	10.1156	3.76927e-21	6.85217e-20	37.1064
SLA	-0.997447	11.3851	-10.1036	4.13677e-21	7.50667e-20	37.0143
CDCP1	-1.04691	7.31294	-10.087	4.71052e-21	8.48653e-20	36.8858
MARVELD1	0.583512	11.9161	10.0689	5.42483e-21	9.73854e-20	36.7461
IFI44	0.593326	12.3662	10.0665	5.52638e-21	9.91198e-20	36.7277
RASGRP1	1.22362	7.25543	10.0401	6.7889e-21	1.21331e-19	36.5242
HTR2A	1.43199	5.50182	10.028	7.45763e-21	1.32576e-19	36.4312
FHAD1	1.12419	5.0758	10.021	7.8748e-21	1.39621e-19	36.3774
STARD5	0.571174	9.52597	10.0103	8.56135e-21	1.51261e-19	36.2947
SHMT1	-0.582684	11.1465	-9.99432	9.68913e-21	1.70586e-19	36.1723
CACNA2D4	-0.564608	8.73953	-9.97063	1.16439e-20	2.03576e-19	35.9905
RABGAP1L	0.535044	14.9982	9.96503	1.21601e-20	2.12416e-19	35.9476
MAOA	-0.575825	15.2711	-9.96166	1.24819e-20	2.1766e-19	35.9217
ANKRD7	-1.11691	4.95679	-9.95419	1.32258e-20	2.30432e-19	35.8645
GLI1	0.828757	7.83674	9.95077	1.35806e-20	2.36204e-19	35.8383
AC099792.1	1.18629	4.69019	9.95011	1.36508e-20	2.3722e-19	35.8332
SMYD1	-0.616674	16.4445	-9.94828	1.38447e-20	2.40381e-19	35.8192
TUBB4A	-1.17176	7.34238	-9.92945	1.60176e-20	2.77245e-19	35.675
AC012313.3	1.0979	4.92289	9.92941	1.6023e-20	2.77245e-19	35.6747
HLA-DRA	0.738999	14.8221	9.92722	1.62963e-20	2.81731e-19	35.6579
CPE	0.582739	14.0343	9.92195	1.69746e-20	2.92702e-19	35.6176
ATP6AP1L	0.567315	10.2357	9.90912	1.87447e-20	3.22395e-19	35.5195
MIR3142HG	1.09745	5.94829	9.90143	1.98914e-20	3.41534e-19	35.4608
MIR99AHG	0.510878	12.3033	9.88827	2.20199e-20	3.77115e-19	35.3602
STAB2	1.49124	5.82682	9.88597	2.24141e-20	3.83212e-19	35.3427
FCER1G	-0.829843	12.1657	-9.85722	2.79775e-20	4.73897e-19	35.1234
GPR183	-1.09272	9.79401	-9.8329	3.37416e-20	5.69612e-19	34.9381
BMP7	-1.4907	9.12144	-9.81961	3.73735e-20	6.27238e-19	34.837
TANC2	0.586512	11.0708	9.80007	4.34315e-20	7.2049e-19	34.6884
AC092667.1	1.02963	5.74055	9.79622	4.47345e-20	7.40272e-19	34.6592
SERTM1	-1.54353	7.05604	-9.7884	4.75013e-20	7.84123e-19	34.5999
LRRC8E	-1.1462	7.08526	-9.78478	4.88413e-20	8.0492e-19	34.5724
THY1	1.57326	10.2746	9.7809	5.03192e-20	8.2792e-19	34.5429
C12orf75	0.983595	8.24007	9.77068	5.44226e-20	8.92513e-19	34.4654
AC004147.4	-1.84789	7.86332	-9.75265	6.24874e-20	1.01895e-18	34.3287
PRRG3	0.916158	8.80558	9.73729	7.02901e-20	1.14433e-18	34.2124
NLRC3	0.668196	9.26784	9.73443	7.18485e-20	1.16876e-18	34.1907
KYNU	-0.906105	8.19351	-9.71993	8.02755e-20	1.30163e-18	34.081
ATP1B3	-0.558156	13.5174	-9.71899	8.08606e-20	1.309e-18	34.0738
SCGB1D2	-1.62106	6.03417	-9.71266	8.48648e-20	1.37162e-18	34.026
RIMS4	1.19304	5.21926	9.68794	1.0251e-19	1.6436e-18	33.8393
BTN3A3	0.543227	11.8247	9.68646	1.03674e-19	1.66094e-18	33.8281
MEDAG	-0.880821	11.5618	-9.67684	1.11575e-19	1.78042e-18	33.7555
SEC14L2	-1.04989	7.1899	-9.67382	1.14181e-19	1.81912e-18	33.7327
AC136475.9	-1.16774	5.86195	-9.67008	1.17485e-19	1.86584e-18	33.7045
PRODH	-1.21318	11.8738	-9.66969	1.17836e-19	1.86993e-18	33.7015
AP006545.1	-1.11494	4.6279	-9.66053	1.26358e-19	1.99887e-18	33.6325
FARP1	0.540939	12.4756	9.64884	1.38127e-19	2.17647e-18	33.5444
TRIM16L	-0.74148	11.1967	-9.64243	1.45038e-19	2.28179e-18	33.4962
MIR1-1HG-AS1	0.936082	12.3917	9.63477	1.53758e-19	2.41143e-18	33.4384
SFTA1P	1.29704	6.22865	9.63354	1.55204e-19	2.43222e-18	33.4292
TRIM17	1.00753	5.36158	9.62099	1.70758e-19	2.66764e-18	33.3348
GRIK4	1.07904	4.57729	9.62063	1.71225e-19	2.67287e-18	33.3321
KCNS2	-1.35096	5.17838	-9.61293	1.81549e-19	2.82963e-18	33.2742
AQP7P4	-1.04891	8.49954	-9.60672	1.90322e-19	2.95949e-18	33.2275
CXCL12	0.642713	15.0829	9.588	2.19413e-19	3.38821e-18	33.0869
ACR	-1.04576	6.08338	-9.5879	2.19578e-19	3.38821e-18	33.0862
IL20RA	-1.22784	9.4629	-9.57348	2.44965e-19	3.77705e-18	32.978
NEK11	0.559386	9.17928	9.57291	2.46039e-19	3.7907e-18	32.9737
UBASH3A	1.2338	5.00523	9.56967	2.52143e-19	3.88177e-18	32.9495
SNHG28	0.750309	10.2155	9.56092	2.69442e-19	4.13543e-18	32.8839
SVEP1	0.702639	12.7874	9.5605	2.70311e-19	4.14559e-18	32.8807
NPPC	-1.58066	6.22618	-9.56025	2.70825e-19	4.15031e-18	32.8788
ACPP	-1.09374	6.06867	-9.55407	2.83813e-19	4.33284e-18	32.8325
EPB41L4B	-0.801799	12.029	-9.55042	2.91764e-19	4.44746e-18	32.8052
ADAM18	1.55466	5.16978	9.54923	2.94418e-19	4.48452e-18	32.7963
COL5A1	0.808875	13.1092	9.54278	3.09149e-19	4.69822e-18	32.748
RBM47	-0.769141	9.69964	-9.53428	3.29701e-19	5.003e-18	32.6844
SIRPB2	-0.946508	9.39096	-9.53336	3.32013e-19	5.03048e-18	32.6775
EGR2	1.26496	9.05674	9.51108	3.92944e-19	5.91358e-18	32.5109
SLC7A7	-0.739735	10.5311	-9.51025	3.95429e-19	5.94207e-18	32.5047
ST8SIA1	0.651193	8.8429	9.50441	4.13267e-19	6.20085e-18	32.4611
ANKRD2	-1.27609	14.9696	-9.50184	4.21361e-19	6.30567e-18	32.4419
LPP-AS2	0.654981	10.5677	9.49437	4.45825e-19	6.65955e-18	32.3862
TIGIT	1.27137	5.76861	9.49397	4.47169e-19	6.67466e-18	32.3832
PHYHD1	-0.713482	11.6299	-9.48838	4.66433e-19	6.94674e-18	32.3415
HLA-DQA1	1.2437	11.2926	9.48552	4.76632e-19	7.08813e-18	32.3201
HLA-DMA	0.727817	12.4523	9.48538	4.77132e-19	7.09034e-18	32.3191
GFPT2	-0.762581	11.6526	-9.48123	4.92312e-19	7.31051e-18	32.2881
HPGDS	0.918616	8.39814	9.46993	5.36132e-19	7.93191e-18	32.2039
SLC6A4	1.50181	6.06911	9.45932	5.80747e-19	8.56677e-18	32.1249
CCDC191	0.551998	9.61446	9.43855	6.79096e-19	9.96763e-18	31.9702
P2RY13	0.815498	8.88099	9.42788	7.35875e-19	1.0776e-17	31.8909
TMEM200A	1.45347	5.84976	9.42743	7.38379e-19	1.08048e-17	31.8875
TFEC	-1.10947	9.53255	-9.42183	7.70142e-19	1.12532e-17	31.8459
AC010501.1	0.998376	5.65175	9.41361	8.19251e-19	1.19535e-17	31.7848
LRMDA	-0.845699	10.8396	-9.40499	8.74045e-19	1.2716e-17	31.7209
IL2RG	0.854406	9.23794	9.40413	8.79746e-19	1.27897e-17	31.7144
SAMSN1	-1.10004	9.68133	-9.40319	8.85941e-19	1.28705e-17	31.7075
BST1	0.549178	10.0812	9.39792	9.2174e-19	1.33519e-17	31.6683
LINC00482	-0.80736	7.57188	-9.39709	9.27512e-19	1.34259e-17	31.6622
AC131902.1	-1.40409	9.18477	-9.37095	1.12847e-18	1.62529e-17	31.4684
AC244021.1	0.924767	8.92079	9.36251	1.20214e-18	1.72521e-17	31.4059
AC005534.1	-1.04322	4.5957	-9.36062	1.21926e-18	1.74729e-17	31.3919
NRP2	0.612129	11.2123	9.35413	1.27998e-18	1.8317e-17	31.3439
ZNF536	0.733973	9.26138	9.34842	1.3359e-18	1.90765e-17	31.3017
CARD11	1.03443	6.38957	9.34028	1.41982e-18	2.02173e-17	31.2415
SPN	0.777941	8.8849	9.33946	1.42855e-18	2.03273e-17	31.2354
PDCL3P4	0.941607	8.44442	9.33017	1.53137e-18	2.17441e-17	31.1667
CD1E	1.37945	5.90956	9.32851	1.55049e-18	2.19845e-17	31.1545
MT-TP	-1.38228	10.1636	-9.31796	1.67774e-18	2.37387e-17	31.0766
OLFML3	0.657409	12.3416	9.3133	1.73721e-18	2.45284e-17	31.0421
BEAN1	-0.848903	8.02578	-9.28702	2.11374e-18	2.96573e-17	30.8483
CD244	1.00578	6.16148	9.27126	2.37738e-18	3.32634e-17	30.7322
LMX1A	1.16767	5.54609	9.25222	2.73954e-18	3.81449e-17	30.5921
OSBP2	0.696179	11.0477	9.24979	2.78944e-18	3.87859e-17	30.5743
SYT13	-1.13634	10.6228	-9.23657	3.07766e-18	4.26698e-17	30.4772
ASPA	0.761495	9.66628	9.2365	3.07937e-18	4.26698e-17	30.4766
MEOX2	0.547754	11.4501	9.20149	3.99374e-18	5.50742e-17	30.2198
SH2D1A	1.2443	5.7971	9.19916	4.06364e-18	5.59997e-17	30.2027
NOD2	-0.705471	8.17937	-9.19848	4.08409e-18	5.6243e-17	30.1977
COMP	2.05152	9.43049	9.19576	4.1672e-18	5.73482e-17	30.1778
AL049648.1	-0.998316	4.64877	-9.1853	4.50329e-18	6.19311e-17	30.1012
TMEM156	1.13796	4.92068	9.18411	4.54313e-18	6.23936e-17	30.0925
LINC00632	0.836917	6.14158	9.18088	4.65342e-18	6.38646e-17	30.0688
DHRS7C	-1.85264	11.0959	-9.18027	4.67459e-18	6.41114e-17	30.0643
CD5	1.21875	5.91939	9.1473	5.96651e-18	8.10558e-17	29.8233
HERC6	0.522594	12.3264	9.14654	6.00016e-18	8.14579e-17	29.8178
CXCL14	1.41185	9.305	9.14248	6.18311e-18	8.38284e-17	29.7881
HEPH	0.544645	12.9407	9.13874	6.35637e-18	8.60614e-17	29.7608
SCRG1	1.02557	8.94444	9.13851	6.3671e-18	8.61487e-17	29.7592
TLR7	1.04817	7.9164	9.12741	6.91132e-18	9.30737e-17	29.6782
EEF1A1P31	-1.05796	4.4938	-9.12531	7.01942e-18	9.441e-17	29.6628
AC097639.1	-0.5143	8.16494	-9.11805	7.40567e-18	9.93319e-17	29.6099
SIT1	1.16816	5.18236	9.11599	7.51904e-18	1.00718e-16	29.5949
LHCGR	1.54111	6.2315	9.11266	7.70605e-18	1.02949e-16	29.5707
GATA2	-0.501903	11.6139	-9.11049	7.83063e-18	1.04474e-16	29.5548
CCR7	1.2897	5.30943	9.09666	8.67146e-18	1.15005e-16	29.4541
RGR	-1.42375	6.24856	-9.09478	8.79255e-18	1.16458e-16	29.4404
AL096865.1	1.10565	4.60697	9.08139	9.70397e-18	1.28108e-16	29.343
TPM1-AS	-0.940706	8.72538	-9.06911	1.06217e-17	1.39948e-16	29.2538
PYHIN1	1.0346	5.91846	9.06622	1.08506e-17	1.4287e-16	29.2327
AC005865.1	1.1299	5.5206	9.06438	1.0998e-17	1.44715e-16	29.2194
THBS2	0.817379	13.0138	9.05124	1.21139e-17	1.58362e-16	29.124
TNFRSF11A	-0.671577	8.87833	-9.05013	1.22132e-17	1.59557e-16	29.1159
AC097461.1	-0.647231	8.00703	-9.04752	1.24499e-17	1.62438e-16	29.097
TUBAL3	-1.20568	6.23276	-9.03977	1.31789e-17	1.71616e-16	29.0408
LINC00844	-1.15673	10.2925	-9.03846	1.33062e-17	1.73049e-16	29.0313
MT-TW	-1.32894	7.62067	-9.03585	1.35639e-17	1.76059e-16	29.0124
PRIMA1	-0.573482	10.5511	-9.03435	1.37134e-17	1.77885e-16	29.0015
IL17RD	0.577871	11.0405	9.03076	1.40806e-17	1.82178e-16	28.9754
GEMIN8P4	-0.641059	7.32429	-9.02962	1.41987e-17	1.8347e-16	28.9672
CXCL9	1.69126	8.76522	9.02647	1.453e-17	1.8739e-16	28.9444
CCL24	1.39792	5.0891	9.02636	1.45417e-17	1.87421e-16	28.9436
AL590666.2	-1.02226	4.41947	-9.0094	1.64688e-17	2.11445e-16	28.8208
RGS17	1.14747	6.5808	8.98956	1.9044e-17	2.43885e-16	28.6773
RGS9BP	-0.859869	7.97956	-8.98471	1.9733e-17	2.52066e-16	28.6422
ZC3H12B	0.67616	7.82832	8.98329	1.99386e-17	2.54369e-16	28.632
MRO	-0.854578	8.45009	-8.97076	2.18528e-17	2.77732e-16	28.5415
MS4A1	1.38136	5.39069	8.96915	2.21107e-17	2.80655e-16	28.5299
CSDC2	-0.906863	15.0707	-8.95801	2.39869e-17	3.0313e-16	28.4495
ST3GAL5	-0.553097	10.7082	-8.95346	2.47962e-17	3.12964e-16	28.4168
HCLS1	-0.616628	12.9457	-8.93676	2.80112e-17	3.51337e-16	28.2964
ARHGAP15	0.527593	10.03	8.93319	2.87514e-17	3.60172e-16	28.2707
BCL11B	1.09563	6.19426	8.92627	3.02378e-17	3.78086e-16	28.2209
GBP4	0.626798	12.4879	8.92537	3.04381e-17	3.80353e-16	28.2144
CR1	-1.15917	8.94886	-8.91735	3.22695e-17	4.01989e-16	28.1567
GALNT5	1.24687	6.61503	8.91385	3.31033e-17	4.12121e-16	28.1316
CD53	-0.688072	11.8393	-8.91337	3.32197e-17	4.13314e-16	28.1281
DLGAP1	1.24356	6.92712	8.91311	3.32815e-17	4.13827e-16	28.1263
ANKDD1B	0.821505	6.46068	8.90669	3.48739e-17	4.32736e-16	28.0801
LINC01160	0.676046	7.66106	8.90324	3.57622e-17	4.43028e-16	28.0553
P2RX1	0.816035	8.26199	8.90217	3.604e-17	4.46195e-16	28.0477
PIM1	-0.764973	11.935	-8.89247	3.86776e-17	4.7738e-16	27.9779
LMX1B	0.859342	6.69245	8.89161	3.89184e-17	4.79763e-16	27.9718
SRARP	-1.34897	7.38625	-8.89142	3.89737e-17	4.8015e-16	27.9704
RGL3	-0.701753	10.9235	-8.88363	4.12438e-17	5.07185e-16	27.9145
HAS2	-1.04873	9.54881	-8.88299	4.14368e-17	5.09247e-16	27.9099
AC137932.2	-1.37354	6.78322	-8.87168	4.49871e-17	5.51194e-16	27.8288
CA3	1.34136	11.4428	8.84427	5.48856e-17	6.68806e-16	27.6325
TRAF1	0.515248	11.0222	8.83363	5.92878e-17	7.19397e-16	27.5564
CPO	-0.822328	6.7222	-8.828	6.17562e-17	7.48445e-16	27.5161
MAP3K7CL	1.19067	10.7113	8.82533	6.29585e-17	7.62097e-16	27.4971
HESX1	0.598657	7.40367	8.82455	6.33171e-17	7.65977e-16	27.4915
LINC01985	-1.02788	6.12708	-8.82289	6.40797e-17	7.74271e-16	27.4797
GPA33	1.06592	8.33321	8.81423	6.82261e-17	8.2141e-16	27.4178
GPR173	0.592497	9.4718	8.80955	7.05746e-17	8.48668e-16	27.3844
KLF15	-0.700131	12.6363	-8.80634	7.22354e-17	8.68121e-16	27.3615
AC103770.1	-1.13211	5.79379	-8.80583	7.25022e-17	8.70807e-16	27.3578
NGEF	1.30822	5.67192	8.79625	7.76994e-17	9.29343e-16	27.2895
FAM225B	1.02207	5.06078	8.79205	8.00956e-17	9.56296e-16	27.2595
MDH1B	0.681701	8.48386	8.78705	8.30391e-17	9.8909e-16	27.2239
CHRDL1	1.34583	10.8331	8.78693	8.31115e-17	9.89367e-16	27.2231
MMP16	0.898089	9.26116	8.78154	8.64115e-17	1.02683e-15	27.1846
SCG5	1.15222	6.10118	8.77824	8.8491e-17	1.0503e-15	27.1612
KCNIP2	-1.01954	14.7163	-8.77653	8.95936e-17	1.06213e-15	27.149
WWC1	-1.2865	6.73982	-8.77489	9.06589e-17	1.07349e-15	27.1373
CABLES1	0.686842	10.0511	8.77351	9.15665e-17	1.0836e-15	27.1275
CD96	1.03825	7.32414	8.76818	9.5156e-17	1.12475e-15	27.0895
LINC02502	0.728387	11.6196	8.76437	9.78062e-17	1.1554e-15	27.0624
KCNJ1	-1.03469	5.12069	-8.75502	1.04628e-16	1.23309e-15	26.9959
GDNF	1.05724	5.85129	8.75312	1.06067e-16	1.24932e-15	26.9824
SLC30A10	-1.06208	6.52706	-8.75253	1.06519e-16	1.25391e-15	26.9782
ANOS1	0.727117	11.1388	8.75219	1.0678e-16	1.25625e-15	26.9758
TCF21	0.670526	11.0836	8.74781	1.10206e-16	1.29352e-15	26.9446
TTC9	0.612348	9.95726	8.74647	1.11271e-16	1.30527e-15	26.9352
MS4A4A	-0.780104	12.1958	-8.74505	1.12415e-16	1.31791e-15	26.9251
TPT1-AS1	0.518758	11.515	8.74424	1.13077e-16	1.3249e-15	26.9193
KCNMB2	0.828125	9.58113	8.73832	1.17996e-16	1.38092e-15	26.8773
CHST9	-1.41523	9.5471	-8.72976	1.25494e-16	1.46356e-15	26.8165
KIT	0.925424	9.77297	8.72381	1.30987e-16	1.52497e-15	26.7742
ITGA5	-0.52291	14.1683	-8.71862	1.35961e-16	1.58105e-15	26.7374
LAPTM5	-0.803083	13.2478	-8.71562	1.38925e-16	1.61312e-15	26.7162
AL358472.2	0.503926	8.07479	8.70847	1.46247e-16	1.69576e-15	26.6655
HLA-DRB1	0.754784	14.2488	8.69405	1.62201e-16	1.87211e-15	26.5634
GZMK	1.07138	7.39404	8.69376	1.62535e-16	1.87488e-15	26.5613
LINC01844	-0.980392	10.6002	-8.69004	1.6694e-16	1.9235e-15	26.5349
ITGAX	0.875495	10.0105	8.68959	1.67476e-16	1.92857e-15	26.5318
SRGN	-0.612978	14.1439	-8.6884	1.68912e-16	1.94399e-15	26.5234
NCKAP1L	-0.663624	10.8339	-8.67646	1.84006e-16	2.11045e-15	26.4389
F2RL2	1.08755	8.68467	8.6659	1.98472e-16	2.27119e-15	26.3643
CILP	0.991373	13.0913	8.66576	1.98668e-16	2.27214e-15	26.3633
AL137847.2	0.991509	4.52672	8.66227	2.03693e-16	2.32432e-15	26.3387
GPR12	-1.1846	6.12584	-8.66156	2.04732e-16	2.33485e-15	26.3336
QPCT	0.718757	9.7979	8.64866	2.24539e-16	2.54917e-15	26.2426
ACACB	-0.543464	15.1534	-8.6399	2.39062e-16	2.71099e-15	26.1807
MYO10	0.513167	11.3137	8.63364	2.5e-16	2.83024e-15	26.1366
AC024451.2	-1.25262	5.04636	-8.63269	2.51688e-16	2.84774e-15	26.13
RIPOR3	-0.585863	12.2407	-8.58958	3.42326e-16	3.83657e-15	25.8266
SLC29A2	-0.631625	12.0469	-8.57396	3.82596e-16	4.26886e-15	25.7169
PDE1A	0.716706	12.0208	8.55938	4.24391e-16	4.71947e-15	25.6147
NDC80	0.703553	8.18321	8.53662	4.98859e-16	5.51709e-15	25.4553
MYL1	1.40848	6.16101	8.51955	5.63053e-16	6.19635e-15	25.3359
AL356489.2	1.22575	7.40242	8.51835	5.67866e-16	6.2459e-15	25.3275
CD163L1	0.812563	9.75746	8.51779	5.7011e-16	6.26716e-15	25.3236
HMGCS2	-1.97699	11.5599	-8.51539	5.79928e-16	6.37161e-15	25.3068
EFCAB1	1.0011	4.67468	8.49864	6.52918e-16	7.1462e-15	25.1899
AC016769.3	1.13355	4.56857	8.49636	6.63559e-16	7.25477e-15	25.174
TENT5C	-0.551708	11.795	-8.4895	6.96537e-16	7.60704e-15	25.1261
SCNN1A	-0.831885	5.92501	-8.48503	7.18933e-16	7.83887e-15	25.0949
LINC01426	1.07175	6.32739	8.47947	7.47722e-16	8.14394e-15	25.0562
MYB	0.969834	4.92862	8.47847	7.53066e-16	8.1844e-15	25.0492
PHF24	0.873369	6.35101	8.47315	7.8187e-16	8.48827e-15	25.0122
GPC6	0.853278	10.1245	8.46736	8.14516e-16	8.82363e-15	24.9719
FMO1	1.18331	7.0547	8.45877	8.65415e-16	9.34983e-15	24.9121
SLFN13	0.591459	9.90834	8.45745	8.73509e-16	9.43221e-15	24.9029
LINC02388	-1.53925	7.60532	-8.4565	8.79433e-16	9.49108e-15	24.8963
KCNJ11	-0.752207	10.9743	-8.44878	9.286e-16	9.98953e-15	24.8426
GFI1B	-1.0681	4.80609	-8.44247	9.70877e-16	1.04387e-14	24.7988
PTP4A2P2	0.859009	6.62079	8.44107	9.80485e-16	1.05308e-14	24.7891
SAT1	-0.503288	15.2984	-8.43659	1.01194e-15	1.0857e-14	24.7579
FLVCR2	-0.537164	9.57069	-8.42935	1.06487e-15	1.13884e-14	24.7077
HS3ST1	-0.57775	8.7659	-8.42568	1.09271e-15	1.16713e-14	24.6822
FLT3	-0.973946	7.26572	-8.41892	1.14595e-15	1.21907e-14	24.6353
EMB	-0.67661	11.9722	-8.4136	1.18971e-15	1.26361e-14	24.5984
TMEM63C	-1.41839	6.92751	-8.4116	1.20653e-15	1.27945e-14	24.5846
NRG1	1.22799	5.93962	8.39511	1.35481e-15	1.42916e-14	24.4703
FAM166B	-0.875982	6.48582	-8.37873	1.5198e-15	1.5965e-14	24.357
HDAC2-AS2	0.896206	6.63011	8.37843	1.52305e-15	1.59908e-14	24.3549
ID2-AS1	0.58577	6.77164	8.36432	1.68142e-15	1.75437e-14	24.2574
PRR15	1.03769	5.27503	8.36205	1.70834e-15	1.77969e-14	24.2418
SCML4	1.05948	5.78973	8.35787	1.75911e-15	1.82879e-14	24.2129
AL021707.8	-0.862818	6.0823	-8.34752	1.89129e-15	1.96012e-14	24.1415
TEX41	0.941859	6.07204	8.34132	1.97518e-15	2.03761e-14	24.0987
GCKR	-1.24671	4.82644	-8.34055	1.98586e-15	2.04653e-14	24.0934
MEFV	-0.758223	7.38943	-8.33755	2.02802e-15	2.08783e-14	24.0727
ENC1	0.612355	11.8462	8.31261	2.41403e-15	2.47031e-14	23.901
PARVB	-0.505303	14.2058	-8.30384	2.56628e-15	2.61386e-14	23.8407
HOGA1	-0.70745	11.7436	-8.30248	2.5907e-15	2.63473e-14	23.8314
SEPT1	0.960429	5.99527	8.30001	2.63571e-15	2.6778e-14	23.8144
CD300LG	-0.606202	12.8544	-8.29988	2.63815e-15	2.67892e-14	23.8135
AHNAK2	-0.624737	10.6279	-8.29831	2.66717e-15	2.70429e-14	23.8027
KCNH4	-0.862589	5.97791	-8.29229	2.78152e-15	2.81598e-14	23.7614
AQP7P2	-0.987604	9.55905	-8.2886	2.85397e-15	2.88642e-14	23.736
GLB1L2	-0.720087	6.82774	-8.26943	3.26151e-15	3.28701e-14	23.6045
HEY2	-0.583585	12.4961	-8.26659	3.32663e-15	3.35096e-14	23.585
CACNA2D2	0.551453	9.36285	8.25256	3.66726e-15	3.67933e-14	23.489
MTMR11	0.504124	10.4327	8.2436	3.9029e-15	3.90212e-14	23.4276
OTULINL	-0.709341	9.76731	-8.24349	3.90583e-15	3.90311e-14	23.4269
PLCD3	-0.554797	12.9799	-8.23758	4.06953e-15	4.06266e-14	23.3865
MYO1D	0.526359	11.9506	8.22077	4.5726e-15	4.54682e-14	23.2716
AP002761.4	-0.528617	10.4714	-8.22032	4.58687e-15	4.55875e-14	23.2686
GALNT6	-0.741731	8.18265	-8.19856	5.33293e-15	5.27937e-14	23.1201
CLEC4F	1.21015	6.92137	8.19244	5.56369e-15	5.50239e-14	23.0784
SIGLEC8	1.00166	4.5574	8.17712	6.18489e-15	6.08085e-14	22.9741
LINC02328	0.553307	6.9233	8.16878	6.55173e-15	6.42895e-14	22.9174
VAT1L	0.966576	11.8714	8.16259	6.83757e-15	6.69962e-14	22.8753
AL354694.1	-0.92925	4.9076	-8.16111	6.90758e-15	6.76162e-14	22.8653
LGI1	0.983593	5.16868	8.15156	7.37795e-15	7.21503e-14	22.8004
PIK3R5	-0.592705	10.2942	-8.14203	7.87869e-15	7.67114e-14	22.7357
TPPP2	-0.797786	6.69273	-8.13946	8.01948e-15	7.78935e-14	22.7183
TMEM45A	-0.690273	10.4041	-8.13854	8.07037e-15	7.82745e-14	22.712
AC112206.2	-0.9964	4.51244	-8.13678	8.16903e-15	7.91931e-14	22.7001
MCF2L2	0.917266	5.93793	8.13244	8.41651e-15	8.14744e-14	22.6707
UNC5B	0.540518	11.9719	8.1299	8.56532e-15	8.28352e-14	22.6534
HJV	0.688025	13.6376	8.12078	9.11976e-15	8.79434e-14	22.5916
PLXDC2	0.526306	13.4264	8.1132	9.60728e-15	9.24672e-14	22.5404
AL590648.3	-0.847754	5.25243	-8.10922	9.87396e-15	9.48976e-14	22.5134
SRRM4	0.782714	9.27557	8.10351	1.02687e-14	9.85031e-14	22.4748
TOGARAM2	-1.28965	10.9423	-8.10339	1.02774e-14	9.85392e-14	22.474
SERPINE1	-1.38434	12.5525	-8.09779	1.06806e-14	1.02308e-13	22.4361
IDO1	1.26155	7.8544	8.09701	1.07381e-14	1.0276e-13	22.4308
TCHH	-0.974005	4.93754	-8.09323	1.10197e-14	1.05305e-13	22.4053
SLC35F1	0.795278	11.2812	8.09275	1.10559e-14	1.05601e-13	22.4021
LINC01836	-0.875746	5.72519	-8.08331	1.17956e-14	1.12399e-13	22.3383
CAMK4	1.02177	6.37496	8.07541	1.24523e-14	1.18377e-13	22.2849
SLFN12L	0.818731	6.9157	8.06526	1.33491e-14	1.26662e-13	22.2165
ELAVL3	-0.846299	6.28708	-8.05863	1.3969e-14	1.32356e-13	22.1718
LMAN1L	-1.40167	7.03309	-8.03147	1.6818e-14	1.58678e-13	21.989
C17orf107	0.8606	6.74042	8.02473	1.76109e-14	1.6577e-13	21.9437
PLAC8	0.96081	6.52287	8.01495	1.88248e-14	1.76288e-13	21.878
EPSTI1	0.545703	10.535	8.00407	2.02749e-14	1.89339e-13	21.805
CD180	-0.752207	8.10124	-7.99337	2.18077e-14	2.02806e-13	21.7332
TRIM14	-0.536335	9.985	-7.99294	2.18709e-14	2.03205e-13	21.7304
FGD2	-0.64296	10.4348	-7.99066	2.22125e-14	2.06094e-13	21.7151
OPN4	-0.974145	5.72187	-7.98497	2.30903e-14	2.13942e-13	21.677
PNP	-0.633152	11.7859	-7.97559	2.46114e-14	2.27302e-13	21.6142
PRELID2	-0.564536	8.51146	-7.95708	2.7908e-14	2.55984e-13	21.4905
KCNA7	-1.27565	6.9689	-7.94907	2.94671e-14	2.69793e-13	21.437
DUOXA1	0.624386	6.914	7.93545	3.23169e-14	2.94945e-13	21.3461
MAP3K6	-0.565079	13.3197	-7.93503	3.2409e-14	2.95651e-13	21.3433
AC011369.1	-1.48148	5.48575	-7.93486	3.24468e-14	2.95862e-13	21.3422
CACNA2D3	-0.60586	12.4205	-7.92709	3.4199e-14	3.11134e-13	21.2904
AP003068.2	-0.693233	9.70405	-7.92671	3.42883e-14	3.11805e-13	21.2878
ROBO2	1.08907	4.96593	7.92376	3.49799e-14	3.17806e-13	21.2682
NELL2	0.881582	5.93565	7.91557	3.69723e-14	3.34849e-13	21.2137
SULT4A1	-0.939715	5.65489	-7.90773	3.89843e-14	3.5212e-13	21.1615
BRINP1	1.05877	7.04389	7.90502	3.97059e-14	3.58315e-13	21.1435
COL6A4P2	0.9055	6.1428	7.90407	3.99613e-14	3.60458e-13	21.1371
2022-03-01	-0.825423	9.71604	-7.89487	4.25258e-14	3.82048e-13	21.0759
IMPA2	-0.582631	11.9575	-7.89396	4.27869e-14	3.84222e-13	21.0699
MRAP2	0.890242	7.52792	7.88998	4.39523e-14	3.9416e-13	21.0435
GPC3	0.676493	10.5955	7.87546	4.84733e-14	4.3335e-13	20.9471
DGKI	0.737208	8.82867	7.87433	4.88461e-14	4.36489e-13	20.9396
LOXL2	0.662175	11.0666	7.85546	5.5465e-14	4.9366e-13	20.8146
PNMA8A	0.542644	11.6119	7.84745	5.85388e-14	5.18951e-13	20.7615
IGFN1	1.03526	4.77984	7.84356	6.00869e-14	5.31503e-13	20.7358
NLRC4	-0.630331	8.43913	-7.83966	6.16826e-14	5.45378e-13	20.71
AL359715.3	-0.560478	10.3122	-7.83597	6.32355e-14	5.58617e-13	20.6856
EYS	1.05825	4.99786	7.82929	6.61335e-14	5.83449e-13	20.6415
LAMB4	1.01999	6.07758	7.81918	7.07802e-14	6.22531e-13	20.5747
CTNNA2	0.932922	4.50879	7.81702	7.18119e-14	6.31329e-13	20.5604
MALRD1	1.10972	6.04474	7.81436	7.3105e-14	6.41855e-13	20.5429
AC105285.1	0.577575	6.84948	7.80068	8.01279e-14	7.01372e-13	20.4526
HHIP	1.12255	5.93973	7.796	8.26774e-14	7.22745e-13	20.4218
NCS1	0.564393	10.4438	7.79328	8.41967e-14	7.35386e-13	20.4039
SAA1	-2.49037	8.43277	-7.78407	8.95511e-14	7.80119e-13	20.3433
C5AR2	-0.691484	7.8727	-7.77634	9.43032e-14	8.19741e-13	20.2924
ITGAM	-0.538587	10.7319	-7.77553	9.48142e-14	8.23471e-13	20.2871
ADAM22	0.717936	9.87988	7.75704	1.07277e-13	9.27302e-13	20.1656
B3GALT5	1.17386	6.20453	7.74728	1.14497e-13	9.87595e-13	20.1016
BCDIN3D-AS1	0.509425	9.32933	7.74347	1.17443e-13	1.01127e-12	20.0766
AC018647.1	0.610229	10.6601	7.73764	1.22098e-13	1.04956e-12	20.0383
AC006007.1	1.07794	6.54301	7.72386	1.33837e-13	1.14703e-12	19.9481
ANKRD36BP2	0.986449	5.99743	7.71578	1.41228e-13	1.2078e-12	19.8952
SLC24A2	1.07819	5.08105	7.70811	1.48612e-13	1.26718e-12	19.8451
PMP2	1.03342	7.6924	7.70015	1.56681e-13	1.33145e-12	19.7931
SAMD9L	0.685041	11.8721	7.67275	1.87921e-13	1.5809e-12	19.6143
VEPH1	-0.979287	5.95532	-7.66909	1.9253e-13	1.61832e-12	19.5905
C2orf73	0.842189	4.49598	7.66603	1.9648e-13	1.65082e-12	19.5705
GBP5	0.89886	8.60967	7.66195	2.01852e-13	1.69526e-12	19.544
AC010735.2	0.543822	7.28403	7.64999	2.18471e-13	1.8234e-12	19.4662
FOSL1	-1.37114	7.64473	-7.64562	2.24878e-13	1.87377e-12	19.4378
LINC01267	1.13569	5.8574	7.6381	2.36337e-13	1.96517e-12	19.389
IP6K3	-0.583292	13.1043	-7.62126	2.64134e-13	2.18907e-12	19.2796
ARL11	-0.537579	7.62276	-7.58504	3.35292e-13	2.74934e-12	19.0452
TBXAS1	-0.566752	10.3629	-7.58356	3.38571e-13	2.77343e-12	19.0356
MYO1H	-0.927486	6.58633	-7.57963	3.47434e-13	2.84195e-12	19.0102
PRKCQ	0.793742	6.36612	7.56407	3.848e-13	3.13484e-12	18.9098
SESN3	0.590577	12.021	7.56052	3.93882e-13	3.20364e-12	18.8869
KLRF1	0.757314	6.60914	7.55391	4.11318e-13	3.3414e-12	18.8443
AL390115.1	-0.908485	6.82533	-7.55019	4.21491e-13	3.41851e-12	18.8203
PLXNC1	0.627582	10.831	7.54602	4.33164e-13	3.50471e-12	18.7935
ABI3BP	0.659949	13.3128	7.54326	4.41065e-13	3.56433e-12	18.7757
EPN3	-0.907813	9.82159	-7.54117	4.47134e-13	3.61047e-12	18.7623
ST8SIA5	0.616374	10.1091	7.52072	5.11186e-13	4.09968e-12	18.6307
PLCH2	1.0244	4.76037	7.51138	5.43342e-13	4.35063e-12	18.5708
SEC14L6	0.931914	4.8087	7.51041	5.46798e-13	4.37656e-12	18.5645
MMP11	-0.672606	10.1277	-7.47299	6.97894e-13	5.53962e-12	18.3248
LINC01165	-0.909109	4.93111	-7.47236	7.00754e-13	5.56013e-12	18.3208
HAVCR2	-0.539604	10.2125	-7.46838	7.19162e-13	5.69943e-12	18.2953
WDR86-AS1	-1.14388	5.33958	-7.43806	8.75777e-13	6.87827e-12	18.1018
ABCA4	0.598709	6.13342	7.43522	8.92022e-13	6.99766e-12	18.0837
CD40LG	1.0342	5.02039	7.42299	9.65692e-13	7.5432e-12	18.0058
CPA3	0.75864	9.66088	7.4183	9.95431e-13	7.76042e-12	17.976
AKR1B10	-0.984437	4.78801	-7.40944	1.05423e-12	8.19533e-12	17.9196
DACT3-AS1	0.860825	4.6369	7.40471	1.08696e-12	8.44125e-12	17.8896
LINC00941	-0.995118	4.75645	-7.3944	1.16191e-12	9.00248e-12	17.8241
EGR1	0.942605	12.7665	7.3702	1.3584e-12	1.04483e-11	17.6707
LINC00511	0.736589	5.84152	7.36192	1.43283e-12	1.1004e-11	17.6183
AP003716.1	0.944561	6.52833	7.35804	1.46908e-12	1.12652e-11	17.5938
SHISA4	-0.520677	13.589	-7.34978	1.5494e-12	1.1863e-11	17.5415
CDC20P1	0.812082	5.31463	7.34824	1.56478e-12	1.19626e-11	17.5318
PTAFR	-0.584852	10.1736	-7.34709	1.57647e-12	1.20427e-11	17.5245
TMEM40	-0.681689	8.30346	-7.33154	1.74222e-12	1.32185e-11	17.4263
LINC01480	0.679805	7.25188	7.31547	1.9315e-12	1.45941e-11	17.3251
SCG2	1.28769	7.30563	7.31215	1.97306e-12	1.48913e-11	17.3042
CSF1R	0.544495	12.7475	7.30463	2.07054e-12	1.56094e-11	17.2568
TLR8	-0.753657	8.74218	-7.30163	2.11071e-12	1.58944e-11	17.238
PURG	0.591083	6.34657	7.29831	2.15613e-12	1.6206e-11	17.2171
NPAS3	0.501052	7.62128	7.29683	2.17671e-12	1.63485e-11	17.2077
POLN	-0.502732	7.97091	-7.2865	2.32546e-12	1.74137e-11	17.1428
SIGLEC14	-1.11517	7.39976	-7.28626	2.32902e-12	1.74338e-11	17.1413
CD8B	0.961211	5.88475	7.28462	2.35363e-12	1.76115e-11	17.131
CYBB	-0.614356	12.3738	-7.27502	2.50252e-12	1.86769e-11	17.0708
BAIAP2	-0.623246	11.0011	-7.2641	2.68327e-12	1.99592e-11	17.0024
TTC23L	0.788617	4.53405	7.26069	2.74246e-12	2.03618e-11	16.981
AL513283.1	-1.00638	6.06552	-7.25993	2.75569e-12	2.0445e-11	16.9762
AP001528.1	0.527795	8.96935	7.25381	2.86554e-12	2.11974e-11	16.9379
STK32A	0.552188	8.2036	7.24827	2.9685e-12	2.19106e-11	16.9032
SCIMP	-0.677792	8.23581	-7.24098	3.10969e-12	2.29107e-11	16.8576
IFI30	-0.945591	4.87518	-7.23886	3.15183e-12	2.31872e-11	16.8444
MOCOS	-0.548724	7.50562	-7.23832	3.16276e-12	2.32337e-11	16.841
C1QTNF6	0.586023	9.19383	7.23033	3.32782e-12	2.44283e-11	16.7911
MS4A2	1.08882	5.15803	7.22754	3.3874e-12	2.48294e-11	16.7737
SPATA18	0.522205	9.47393	7.22395	3.46575e-12	2.53945e-11	16.7512
LINC00092	-0.618893	6.79152	-7.2229	3.48882e-12	2.55356e-11	16.7447
AC036214.1	0.80136	4.94057	7.21518	3.66425e-12	2.67223e-11	16.6966
VGLL2	1.43571	7.3551	7.20471	3.9163e-12	2.85088e-11	16.6313
ZNF197-AS1	-0.543557	6.70715	-7.2013	4.00203e-12	2.91117e-11	16.6101
LINC02449	0.6785	5.28716	7.1829	4.49711e-12	3.25482e-11	16.4956
MT-TE	-0.689072	10.1599	-7.16354	5.08351e-12	3.65424e-11	16.3754
AC110995.1	-0.782516	6.78694	-7.16172	5.14207e-12	3.69501e-11	16.3641
AL035448.1	0.800888	4.73444	7.15348	5.41706e-12	3.88152e-11	16.313
ECHDC3	-0.519544	13.4408	-7.14739	5.62958e-12	4.02376e-11	16.2753
CNTNAP2	0.977582	5.80069	7.14174	5.83391e-12	4.16536e-11	16.2403
XKR4	0.887029	8.19997	7.14076	5.87003e-12	4.18818e-11	16.2342
NTRK2	0.657723	11.4128	7.12131	6.63557e-12	4.70598e-11	16.114
SLITRK4	0.898841	9.60073	7.12042	6.67273e-12	4.72901e-11	16.1085
PHACTR3	-1.01207	9.42697	-7.10922	7.16003e-12	5.06187e-11	16.0394
OAS3	0.697717	11.5545	7.10762	7.23263e-12	5.1096e-11	16.0295
KCNH2	-0.528369	13.6355	-7.10047	7.56472e-12	5.33484e-11	15.9855
TMEM151B	-1.51903	6.35392	-7.08821	8.17033e-12	5.73979e-11	15.9099
CCDC65	0.760735	4.56856	7.0825	8.4684e-12	5.93881e-11	15.8748
SLC24A4	-0.614436	6.9408	-7.08032	8.58478e-12	6.01413e-11	15.8614
FAM72A	-0.650457	6.09267	-7.06528	9.43348e-12	6.58118e-11	15.769
PIEZO2	1.06012	6.16023	7.06399	9.50971e-12	6.63206e-11	15.7611
TFAP2C	-0.752954	5.81708	-7.02916	1.18224e-11	8.14884e-11	15.5476
PRR26	-0.641854	7.67792	-7.02687	1.1993e-11	8.25226e-11	15.5336
LINC01915	0.650047	7.06766	7.0252	1.21182e-11	8.32986e-11	15.5234
C10orf71	0.583812	13.829	7.01933	1.25701e-11	8.61986e-11	15.4875
CRTAM	0.879407	5.332	7.01558	1.28674e-11	8.81473e-11	15.4646
MFSD4A	0.535577	8.30066	7.00515	1.37309e-11	9.3743e-11	15.4009
PTPN5	-0.799722	10.4427	-7.00067	1.41195e-11	9.62003e-11	15.3736
CD300LF	0.816961	6.94825	6.98825	1.52523e-11	1.03462e-10	15.2979
TMEM233	0.815774	6.62179	6.97888	1.61664e-11	1.09478e-10	15.2409
AF064858.1	-0.66732	6.10922	-6.97085	1.69924e-11	1.14763e-10	15.192
HSPD1P4	0.627133	6.66254	6.97063	1.70159e-11	1.14883e-10	15.1907
LINC00857	0.531311	6.3711	6.95741	1.84693e-11	1.24237e-10	15.1103
TMEM35A	0.760115	6.09825	6.95478	1.87717e-11	1.26145e-10	15.0944
IGSF1	0.753265	10.449	6.94747	1.96405e-11	1.31674e-10	15.0501
IDI2	0.736212	6.09948	6.94506	1.99357e-11	1.33564e-10	15.0355
AC105271.1	0.615197	7.59347	6.94488	1.99584e-11	1.33672e-10	15.0344
FER1L5	0.694335	4.97939	6.93403	2.13425e-11	1.42421e-10	14.9687
COL3A1	0.806792	15.9735	6.9307	2.1787e-11	1.45194e-10	14.9485
ANKRD1	0.527898	18.9675	6.92007	2.3265e-11	1.54531e-10	14.8841
TRANK1	0.521309	11.375	6.90121	2.61333e-11	1.72874e-10	14.7702
IGLC3	1.43224	8.79745	6.89527	2.71064e-11	1.78865e-10	14.7344
GRIA1	0.791975	6.82283	6.89321	2.74526e-11	1.80971e-10	14.722
FAR2P2	0.502095	8.59518	6.89273	2.75326e-11	1.81439e-10	14.7191
ABCA10	0.614491	12.0317	6.89258	2.75581e-11	1.81547e-10	14.7182
IGHG1	1.5112	11.6349	6.88407	2.90389e-11	1.90615e-10	14.6669
CD8A	0.737814	7.88325	6.8729	3.11021e-11	2.03428e-10	14.5997
PTGER2	-0.749849	7.50962	-6.86651	3.23461e-11	2.1129e-10	14.5613
OMD	0.719006	11.7072	6.8615	3.33561e-11	2.17675e-10	14.5312
CACNB2	-0.513437	13.0492	-6.85748	3.41887e-11	2.22747e-10	14.507
KCNJ14	-0.668425	6.2158	-6.8409	3.78428e-11	2.4552e-10	14.4076
RUNX2	0.553028	9.19393	6.83194	3.99764e-11	2.5828e-10	14.3538
DLEU7	-0.79956	4.82419	-6.83134	4.01225e-11	2.5908e-10	14.3503
FADS2	0.535056	11.7711	6.82823	4.08929e-11	2.63777e-10	14.3316
MYH11	0.582138	14.5191	6.82026	4.29336e-11	2.76231e-10	14.284
DHCR24	-0.592634	12.4394	-6.81629	4.3988e-11	2.82563e-10	14.2602
PER2	0.579502	10.8702	6.81055	4.55538e-11	2.92248e-10	14.2259
AC011337.1	-0.560717	6.35658	-6.80948	4.58538e-11	2.93985e-10	14.2195
LINC00313	-0.943313	7.32448	-6.79758	4.93018e-11	3.14487e-10	14.1485
PKD1L2	0.748058	11.3096	6.79683	4.9528e-11	3.15829e-10	14.144
LINC01936	0.539245	12.6182	6.79271	5.07888e-11	3.22845e-10	14.1194
EVI2B	-0.600232	10.4369	-6.79024	5.15559e-11	3.27411e-10	14.1047
LINC00865	0.869556	7.41582	6.78691	5.26126e-11	3.33911e-10	14.0849
TNFAIP8L3	-0.581397	9.98434	-6.78113	5.4495e-11	3.45312e-10	14.0505
HTR2B	0.864387	8.19824	6.78068	5.4646e-11	3.4616e-10	14.0477
NGF-AS1	-0.895502	6.0149	-6.78035	5.47536e-11	3.46719e-10	14.0458
MIR9-3HG	0.704408	6.30686	6.77963	5.49937e-11	3.48034e-10	14.0415
LINC01843	-0.757277	5.04714	-6.77488	5.66054e-11	3.57671e-10	14.0133
SASH3	-0.523049	9.54807	-6.77241	5.74609e-11	3.62621e-10	13.9986
CXCR4	0.636026	11.1527	6.76751	5.91986e-11	3.73235e-10	13.9694
CLEC9A	0.937309	4.8146	6.75848	6.25348e-11	3.92301e-10	13.9157
SLC6A9	0.63978	7.39002	6.74605	6.74307e-11	4.21567e-10	13.8419
EDN2	-1.02204	5.07033	-6.73936	7.02173e-11	4.38172e-10	13.8023
AMPH	0.536011	9.87136	6.72815	7.5145e-11	4.67037e-10	13.7359
CEACAM19	-0.522583	11.2033	-6.69493	9.18313e-11	5.65501e-10	13.5397
CEMIP	1.11236	6.88185	6.68754	9.60147e-11	5.89277e-10	13.4961
SCN11A	0.682513	6.00654	6.68538	9.72728e-11	5.96634e-10	13.4833
IGHM	1.33001	8.52933	6.68304	9.8653e-11	6.04178e-10	13.4695
FAM189A1	0.810521	4.78487	6.68049	1.00176e-10	6.12756e-10	13.4545
LINC00304	-0.767059	5.31815	-6.67927	1.00913e-10	6.16706e-10	13.4474
SOCS3	-0.939353	11.6424	-6.67628	1.02745e-10	6.27517e-10	13.4298
SLC18A2	0.69361	7.57897	6.66942	1.07069e-10	6.52739e-10	13.3894
CHODL	0.598326	6.95201	6.66574	1.09462e-10	6.6672e-10	13.3678
RAB40A	0.581999	6.15307	6.66142	1.12339e-10	6.83209e-10	13.3424
SSTR5	-1.70323	8.09179	-6.65642	1.15763e-10	7.02758e-10	13.313
F2R	0.660662	12.9476	6.62578	1.39086e-10	8.37765e-10	13.1335
GRIK1-AS1	-0.735141	5.35188	-6.62537	1.39428e-10	8.39577e-10	13.1311
SUSD4	-0.730617	10.2524	-6.62515	1.39615e-10	8.40447e-10	13.1298
PLAGL1	0.590363	12.3509	6.60869	1.54042e-10	9.22325e-10	13.0336
NCRNA00250	-0.772903	4.35525	-6.60413	1.58293e-10	9.46649e-10	13.007
ZNF114	0.579305	6.35295	6.59869	1.63513e-10	9.76127e-10	12.9752
CTLA4	0.673133	6.97266	6.58921	1.73019e-10	1.03012e-09	12.92
AP000695.2	-0.763131	4.6872	-6.57385	1.89586e-10	1.12145e-09	12.8305
PPP1R36	0.636713	6.40206	6.56213	2.03253e-10	1.19842e-09	12.7625
TSPOAP1	0.515183	11.7194	6.56202	2.03386e-10	1.19885e-09	12.7618
RUNX3	0.588707	7.8609	6.54131	2.29981e-10	1.34692e-09	12.6417
C3	-0.626904	15.2257	-6.53332	2.41117e-10	1.40886e-09	12.5954
TTLL9	0.651385	4.52639	6.51	2.76759e-10	1.60638e-09	12.4607
MT-TA	-0.886632	8.60362	-6.50928	2.77954e-10	1.61286e-09	12.4564
EOMES	0.746184	6.01596	6.50445	2.85981e-10	1.65752e-09	12.4286
FAM222A	-0.663197	10.1072	-6.50268	2.8899e-10	1.674e-09	12.4184
DDAH1	0.545864	12.5343	6.49736	2.98197e-10	1.72583e-09	12.3877
CCDC192	-0.698331	5.96187	-6.48084	3.28677e-10	1.89406e-09	12.2926
TMEM51-AS1	0.618411	5.82402	6.47955	3.31173e-10	1.9079e-09	12.2852
ALDH1L1-AS2	-0.600697	10.9306	-6.47171	3.468e-10	1.99222e-09	12.2402
PLPPR4	0.837985	7.74461	6.45523	3.82057e-10	2.18166e-09	12.1455
CTGF	0.631775	14.7746	6.4465	4.02135e-10	2.28916e-09	12.0955
PTPRH	0.781329	8.7048	6.43719	4.24665e-10	2.41263e-09	12.0422
QRFPR	-0.797728	7.99994	-6.43346	4.3405e-10	2.46387e-09	12.0209
AC006116.8	0.672333	5.12437	6.42485	4.5647e-10	2.58384e-09	11.9717
LMNB1	-0.620462	8.67312	-6.41041	4.9665e-10	2.80181e-09	11.8893
EDIL3	0.752096	12.5178	6.40737	5.05542e-10	2.84957e-09	11.8719
EVI2A	-0.614827	9.4934	-6.40558	5.10866e-10	2.87877e-09	11.8617
LINC00310	0.640892	6.60009	6.40242	5.20373e-10	2.93071e-09	11.8437
LINC02177	-1.03387	6.72505	-6.38026	5.92052e-10	3.31305e-09	11.7176
MYO16	-0.632154	10.0535	-6.37671	6.04432e-10	3.37857e-09	11.6974
DDN	-0.82849	7.0493	-6.37471	6.1149e-10	3.41233e-09	11.6861
AGBL2	0.540361	5.6559	6.37071	6.25863e-10	3.4848e-09	11.6634
AL357054.4	0.580639	6.29664	6.35639	6.80141e-10	3.77551e-09	11.5822
SYT12	0.892418	5.91674	6.34575	7.23424e-10	4.00362e-09	11.5219
IGHG2	1.39751	9.42	6.33905	7.52041e-10	4.15057e-09	11.4841
LRRC71	-0.644811	5.68436	-6.32675	8.07506e-10	4.4372e-09	11.4146
LRRC3B	0.802756	4.9213	6.32437	8.18715e-10	4.49511e-09	11.4011
IL31RA	1.09985	5.53051	6.31816	8.48625e-10	4.65552e-09	11.3661
MS4A6A	-0.523214	13.2298	-6.31172	8.80768e-10	4.82395e-09	11.3298
MFSD2A	-0.753502	7.10405	-6.29789	9.53902e-10	5.21173e-09	11.2519
TREM1	-0.807726	8.03426	-6.29353	9.78141e-10	5.33546e-09	11.2274
AL513122.2	-0.717954	4.6797	-6.28262	1.04151e-09	5.66575e-09	11.1662
PSD2	0.639675	5.22491	6.28155	1.04798e-09	5.69939e-09	11.1601
KCNMA1	0.539841	9.89049	6.27765	1.07172e-09	5.81594e-09	11.1383
LINC01235	-1.06404	5.61722	-6.27564	1.08419e-09	5.88042e-09	11.127
ARSI	0.972746	5.97428	6.26899	1.12642e-09	6.10123e-09	11.0897
DSCAML1	0.551686	7.61319	6.26537	1.15006e-09	6.2209e-09	11.0694
RIPOR2	0.524527	10.6253	6.24958	1.25904e-09	6.77939e-09	10.9811
RHCG	1.1975	6.00788	6.24931	1.26103e-09	6.78827e-09	10.9795
RHOU	-0.516955	11.476	-6.24464	1.29515e-09	6.9608e-09	10.9535
CHGB	-0.680152	10.4694	-6.2386	1.34071e-09	7.19025e-09	10.9197
ADAM11	-0.735696	10.5053	-6.22783	1.4259e-09	7.62731e-09	10.8596
RHOH	0.74626	6.53252	6.22257	1.46939e-09	7.85108e-09	10.8303
FCMR	-0.502308	9.31993	-6.21554	1.52953e-09	8.15505e-09	10.7912
AL365181.4	-0.718169	5.76628	-6.21403	1.54277e-09	8.22131e-09	10.7828
GPR34	-0.682867	11.0543	-6.20801	1.59671e-09	8.49247e-09	10.7493
AZGP1	-0.571601	14.1031	-6.2019	1.65323e-09	8.75886e-09	10.7153
SHANK2	0.746587	4.70165	6.19863	1.68437e-09	8.91441e-09	10.6971
LINC01558	0.596695	6.15937	6.19629	1.70691e-09	9.02662e-09	10.6841
AC005150.1	0.767668	6.63126	6.17675	1.90747e-09	1.00213e-08	10.5758
AL021408.1	0.6595	4.46632	6.17449	1.93219e-09	1.0138e-08	10.5632
LPAR4	0.75842	6.42011	6.17029	1.97875e-09	1.03741e-08	10.54
PCSK2	0.624449	8.41343	6.15981	2.09997e-09	1.09982e-08	10.482
MMP19	-0.663821	10.7386	-6.15832	2.11781e-09	1.10887e-08	10.4738
ENPP6	0.637364	5.89397	6.14943	2.22714e-09	1.16218e-08	10.4247
TNFSF15	0.808485	4.94659	6.14918	2.2303e-09	1.16323e-08	10.4233
APOL5	0.699512	4.61593	6.14693	2.25889e-09	1.17783e-08	10.4109
SPATA4	0.604054	6.31649	6.13324	2.44068e-09	1.26802e-08	10.3354
ANGPTL7	0.907889	8.18537	6.13173	2.46159e-09	1.27855e-08	10.3271
PCDH19	0.504108	8.63682	6.12634	2.53758e-09	1.31462e-08	10.2975
PLA2G12B	-0.890206	4.98566	-6.12559	2.54843e-09	1.31991e-08	10.2933
AC104109.2	0.671316	5.73427	6.12251	2.59299e-09	1.34229e-08	10.2764
AL049775.1	0.713857	4.66627	6.11998	2.63033e-09	1.35952e-08	10.2625
AL136980.1	-0.598727	5.40251	-6.10326	2.89011e-09	1.4835e-08	10.1707
LINC02407	-1.04674	5.83402	-6.09937	2.95407e-09	1.51362e-08	10.1493
PTX3	-1.06226	10.1012	-6.09647	3.00269e-09	1.53658e-08	10.1334
PACSIN1	-0.549417	10.3212	-6.09365	3.05074e-09	1.55958e-08	10.1179
AC244502.1	-1.15458	5.27323	-6.0792	3.30869e-09	1.68416e-08	10.0388
AL359878.1	0.58175	6.22065	6.06614	3.56008e-09	1.80573e-08	9.96748
SYT9	0.811794	5.77367	6.06096	3.66481e-09	1.8565e-08	9.93923
INSYN2	0.727745	5.08004	6.05888	3.70778e-09	1.87733e-08	9.92787
ENPP3	0.539486	6.14359	6.05172	3.85922e-09	1.94764e-08	9.88886
SLC25A34	-0.666441	11.5531	-6.0448	4.01164e-09	2.01746e-08	9.85112
C3AR1	-0.505701	11.1278	-6.04168	4.08215e-09	2.05138e-08	9.83415
GREM1	1.237	5.90893	6.03524	4.23162e-09	2.12331e-08	9.79911
CD22	0.74503	6.12662	6.01982	4.61139e-09	2.30237e-08	9.71539
MT-TN	-1.02778	6.27021	-6.01623	4.7046e-09	2.34309e-08	9.6959
MLLT11	0.576261	13.775	6.01184	4.82095e-09	2.39629e-08	9.6721
IGHA1	1.33449	10.2824	5.99561	5.2763e-09	2.61165e-08	9.5842
THEMIS	0.873757	5.41817	5.99328	5.34492e-09	2.64236e-08	9.57161
AC010976.2	-0.650701	11.2857	-5.99149	5.39815e-09	2.66671e-08	9.56196
GFI1	0.620514	6.19388	5.9873	5.52536e-09	2.72353e-08	9.53928
IGHA2	1.3768	7.44409	5.98628	5.5566e-09	2.73692e-08	9.53379
AC133548.1	-1.00725	5.83225	-5.98213	5.68605e-09	2.79588e-08	9.51136
ARHGAP28	0.652974	8.55545	5.97331	5.97077e-09	2.92658e-08	9.46378
LINC01807	-0.803063	4.58606	-5.95694	6.53659e-09	3.19147e-08	9.37563
PVT1	-0.600841	7.18801	-5.95462	6.62111e-09	3.23195e-08	9.36312
EPS8L3	-0.822611	4.89698	-5.9452	6.97436e-09	3.39367e-08	9.31252
CXCR6	0.87286	6.91927	5.93806	7.25476e-09	3.52414e-08	9.27415
CLEC4D	-0.940253	5.90646	-5.93598	7.3385e-09	3.56052e-08	9.26298
IQCA1	0.620273	6.43468	5.93417	7.41175e-09	3.59519e-08	9.25331
F5	-0.9918	10.7384	-5.92673	7.72187e-09	3.74021e-08	9.21341
AC115522.1	-0.740158	4.51903	-5.925	7.79588e-09	3.77242e-08	9.20412
AOC3	0.517174	12.5074	5.91174	8.38554e-09	4.03928e-08	9.13316
COL24A1	0.696745	9.08782	5.90346	8.77573e-09	4.21311e-08	9.0889
CIITA	0.510194	10.6679	5.90329	8.78382e-09	4.21499e-08	9.088
AC012574.2	-0.66815	7.61066	-5.89623	9.13054e-09	4.37405e-08	9.05032
MYC	-0.571936	11.6658	-5.88873	9.51379e-09	4.54033e-08	9.01031
LINC01268	0.643604	5.3469	5.88732	9.5879e-09	4.57353e-08	9.00276
IGHG3	1.29602	8.83679	5.88625	9.64385e-09	4.59586e-08	8.9971
ST6GALNAC5	0.602962	6.76514	5.8818	9.88172e-09	4.70476e-08	8.97339
AC245128.3	-1.00451	5.89842	-5.87951	1.00065e-08	4.75852e-08	8.96119
CYTL1	0.647306	6.69323	5.87586	1.02081e-08	4.84752e-08	8.94178
ARLNC1	0.505804	6.3819	5.86357	1.09174e-08	5.17215e-08	8.87642
VSTM5	0.540857	5.54475	5.85423	1.14886e-08	5.42228e-08	8.82682
C8orf34	0.677312	6.38666	5.85058	1.17192e-08	5.52075e-08	8.80748
FAM216B	0.842573	6.91456	5.84719	1.19381e-08	5.62127e-08	8.78948
EPHA3	0.660336	11.5763	5.84442	1.21193e-08	5.70388e-08	8.77483
MFAP2	0.610079	8.59498	5.84183	1.22914e-08	5.78219e-08	8.76111
TRAT1	0.799812	4.90981	5.8012	1.53262e-08	7.13144e-08	8.54652
DKK1	-0.752176	5.9812	-5.78876	1.63932e-08	7.59627e-08	8.48108
AL365361.1	0.777561	6.87862	5.78109	1.70875e-08	7.89797e-08	8.44076
AL356056.2	0.70083	4.42341	5.76705	1.84318e-08	8.48616e-08	8.36714
GOLGA7B	-0.721135	8.18974	-5.76568	1.85685e-08	8.54555e-08	8.35996
OLR1	0.858719	6.75148	5.73081	2.23994e-08	1.02146e-07	8.17767
AC104695.3	-0.948583	4.93789	-5.7295	2.25574e-08	1.02843e-07	8.17084
NR2F1-AS1	0.611684	6.98903	5.7273	2.28253e-08	1.03971e-07	8.15937
BSN-DT	0.556583	6.46433	5.72227	2.34486e-08	1.06568e-07	8.1332
AC092597.1	-0.508873	7.51202	-5.72041	2.36838e-08	1.07564e-07	8.1235
BEND6	0.614035	7.81846	5.71032	2.49984e-08	1.13202e-07	8.07101
SPTSSB	0.72357	5.06315	5.70842	2.52543e-08	1.14207e-07	8.06112
IGHV3-7	1.08533	5.8788	5.70828	2.52733e-08	1.14252e-07	8.06039
GPR61	0.642239	4.6676	5.68627	2.84262e-08	1.27746e-07	7.94619
POSTN	0.827107	14.3122	5.68343	2.88593e-08	1.29519e-07	7.9315
CD5L	-0.913592	6.48754	-5.67806	2.96978e-08	1.33082e-07	7.90369
AC027237.3	0.672184	4.45244	5.67115	3.081e-08	1.37843e-07	7.86798
ABCC3	-0.714145	7.99589	-5.67055	3.09089e-08	1.38224e-07	7.86487
AOAH	0.535197	9.25071	5.65897	3.28731e-08	1.46357e-07	7.80504
FAM155A	0.528074	7.05636	5.64602	3.52125e-08	1.56115e-07	7.73829
AC009902.3	0.557751	5.09012	5.64489	3.54232e-08	1.5698e-07	7.73249
CAPN14	0.529285	6.93888	5.64234	3.59057e-08	1.59048e-07	7.71936
TMEM163	0.596138	6.72372	5.63226	3.78753e-08	1.67147e-07	7.66751
MT-TS1	-0.819827	10.3178	-5.63162	3.80044e-08	1.67643e-07	7.66421
ENPP2	0.545176	10.9082	5.62964	3.8404e-08	1.69257e-07	7.65405
MYCN	0.643555	6.48899	5.62087	4.02277e-08	1.76946e-07	7.60902
SFRP5	-0.957087	7.86597	-5.61073	4.24418e-08	1.8575e-07	7.55701
IGHG4	1.545	6.29576	5.58291	4.91419e-08	2.13079e-07	7.41476
CHSY3	0.519393	8.19211	5.58037	4.98035e-08	2.15715e-07	7.40179
SELE	-1.1527	9.34499	-5.55053	5.82419e-08	2.49842e-07	7.24994
VCAN	0.593239	13.8263	5.5461	5.96076e-08	2.55428e-07	7.22746
AC008991.2	0.79166	6.84809	5.54138	6.10974e-08	2.61256e-07	7.20351
CDH22	-0.690933	6.27057	-5.52138	6.78224e-08	2.88234e-07	7.10224
IGKV3-15	1.13776	5.95269	5.49522	7.77162e-08	3.27395e-07	6.97021
LINC00607	0.557906	6.54508	5.4877	8.08078e-08	3.399e-07	6.93239
RELN	0.734693	9.5072	5.45985	9.3346e-08	3.89704e-07	6.79258
RTKN2	0.72221	5.43309	5.45287	9.67742e-08	4.03096e-07	6.75763
LINC02102	0.551017	4.81204	5.42079	1.14165e-07	4.70464e-07	6.59751
AF287957.1	0.547696	4.20331	5.39928	1.27491e-07	5.2217e-07	6.49057
FBXO39	0.643339	5.41641	5.39713	1.28901e-07	5.27407e-07	6.47992
MT-TQ	-0.748014	10.8163	-5.38897	1.34397e-07	5.47889e-07	6.43948
BTLA	0.646638	4.87179	5.38413	1.3777e-07	5.61299e-07	6.41548
ALX4	0.70786	4.5123	5.37916	1.41315e-07	5.74111e-07	6.39088
IGKV3-20	1.09747	7.89587	5.34793	1.65695e-07	6.65626e-07	6.2368
IGKV1-5	1.07601	7.31167	5.33902	1.73374e-07	6.94672e-07	6.19295
KCNK13	-0.78467	7.28597	-5.334	1.77851e-07	7.11193e-07	6.16827
AC109462.2	0.670321	5.31888	5.32877	1.82637e-07	7.29604e-07	6.14258
ZNF831	0.695293	5.94437	5.32623	1.84997e-07	7.38154e-07	6.13015
SCIN	0.74578	5.41909	5.31155	1.99274e-07	7.92288e-07	6.05822
IGHEP2	0.772853	5.56439	5.30087	2.10329e-07	8.32618e-07	6.00598
SLAMF6	0.53383	7.71686	5.29968	2.116e-07	8.37156e-07	6.00015
HS3ST2	-0.728018	7.67373	-5.29188	2.20091e-07	8.68527e-07	5.96209
TLX1	-0.784273	5.01244	-5.29146	2.20559e-07	8.70034e-07	5.96004
IGLV2-14	1.0604	7.04081	5.28869	2.23666e-07	8.81771e-07	5.9465
RSPO3	0.670014	7.12072	5.26726	2.49143e-07	9.77e-07	5.84217
EPHA5	0.716874	5.75473	5.24778	2.74725e-07	1.07053e-06	5.74766
HPR	-0.680579	14.5967	-5.24284	2.81606e-07	1.09664e-06	5.72374
IGKV3-11	1.12119	6.96015	5.24268	2.81839e-07	1.09734e-06	5.72294
LINC01151	-0.566389	7.87452	-5.22661	3.0542e-07	1.18525e-06	5.64526
AC100803.1	-0.64536	6.25284	-5.21716	3.20163e-07	1.24031e-06	5.5997
NEFH	-0.569013	6.26309	-5.2132	3.2655e-07	1.26262e-06	5.58061
ELOCP2	-0.527908	5.49142	-5.20992	3.31939e-07	1.28173e-06	5.56479
LINC01505	-0.542272	8.76364	-5.1983	3.51711e-07	1.35417e-06	5.50888
LINC02454	0.585216	5.49763	5.18398	3.77636e-07	1.44624e-06	5.44016
MAFF	-0.551817	11.0557	-5.1821	3.81185e-07	1.459e-06	5.43112
IL2RA	-0.573704	9.28056	-5.17499	3.94868e-07	1.50735e-06	5.39705
SLAMF8	-0.592938	9.56144	-5.17259	3.99591e-07	1.52509e-06	5.38557
RPSAP22	-0.603106	5.60654	-5.16721	4.10374e-07	1.56269e-06	5.35985
IGLV3-21	1.09705	5.95554	5.16543	4.13995e-07	1.57469e-06	5.35136
PTPRT	0.686422	6.64714	5.16374	4.17473e-07	1.587e-06	5.34328
LINC02285	-0.62714	4.37476	-5.15437	4.37273e-07	1.65633e-06	5.29853
CCDC148	0.527085	5.9629	5.14279	4.62994e-07	1.7498e-06	5.24333
AC007998.3	0.71977	4.92345	5.1394	4.70803e-07	1.77865e-06	5.22718
CHST6	0.753282	5.99303	5.13834	4.73275e-07	1.78732e-06	5.22212
ARG1	-0.974083	5.62246	-5.1279	4.98234e-07	1.87769e-06	5.1725
LINC00426	0.599547	5.4012	5.11456	5.31996e-07	1.99558e-06	5.10921
TNN	0.619913	6.01326	5.10194	5.65995e-07	2.11444e-06	5.04941
CLCF1	-0.534801	8.3062	-5.08528	6.14066e-07	2.28046e-06	4.97075
HLA-DQB1	0.718212	11.5575	5.05716	7.04356e-07	2.59945e-06	4.8384
FAM201A	-0.724382	6.99712	-5.04608	7.43341e-07	2.73729e-06	4.78644
KLRC1	0.773617	5.21431	5.04215	7.57657e-07	2.78797e-06	4.76804
AC004847.1	0.628003	4.78142	5.03738	7.75415e-07	2.84989e-06	4.7457
GAPT	0.582935	7.38917	5.03368	7.89445e-07	2.89699e-06	4.72841
MT-TC	-0.844097	7.42715	-5.01846	8.49848e-07	3.10017e-06	4.65732
FPR2	-0.715829	7.79246	-5.01825	8.50721e-07	3.10203e-06	4.65633
AC113133.1	-0.735572	8.87547	-5.01195	8.77028e-07	3.18813e-06	4.62697
AC093151.3	-0.678318	5.25364	-5.00978	8.86256e-07	3.22051e-06	4.61688
BSPRY	-0.664326	8.06782	-5.00337	9.14127e-07	3.31939e-06	4.58703
AC108136.1	-0.696961	4.63574	-4.9973	9.41291e-07	3.41152e-06	4.55881
M1AP	0.525045	6.17699	4.99546	9.49683e-07	3.44042e-06	4.55026
SYNPR	0.848887	4.98784	4.98905	9.79442e-07	3.5428e-06	4.52052
AL078590.2	0.511844	5.05868	4.98413	1.00291e-06	3.62151e-06	4.4977
IGLV1-47	0.970341	5.56368	4.97673	1.03925e-06	3.74601e-06	4.4634
LINC00881	-0.557248	13.3997	-4.96325	1.10872e-06	3.98498e-06	4.40106
DNAH6	0.580304	5.99522	4.95871	1.13312e-06	4.06612e-06	4.38009
P2RY10	0.679951	4.67104	4.9569	1.14299e-06	4.10009e-06	4.37173
CDCA2	-0.552651	10.6719	-4.94548	1.20715e-06	4.30949e-06	4.31912
DRP2	0.59159	6.18849	4.9419	1.22801e-06	4.38084e-06	4.30262
AP3B2	-0.58953	5.95233	-4.93269	1.28324e-06	4.56087e-06	4.26026
AC008991.1	0.57049	6.3184	4.90761	1.44601e-06	5.10419e-06	4.14528
PRKCQ-AS1	0.532264	6.08327	4.89653	1.52413e-06	5.3658e-06	4.09464
C2orf72	0.670312	5.07299	4.89524	1.53351e-06	5.39599e-06	4.08873
LCNL1	0.730622	9.94227	4.88082	1.64186e-06	5.7521e-06	4.02302
AC090337.1	0.614926	4.81822	4.8794	1.65292e-06	5.78682e-06	4.01656
OLFML2B	0.500978	9.95364	4.86324	1.78414e-06	6.21589e-06	3.94307
CISTR	0.507252	7.81477	4.85866	1.82307e-06	6.34382e-06	3.9223
PLA2G7	0.750383	6.8554	4.85319	1.87065e-06	6.49813e-06	3.89752
CCL2	-0.706028	11.8373	-4.83961	1.99404e-06	6.90294e-06	3.83608
CHI3L2	-0.849035	9.23226	-4.83861	2.00352e-06	6.93215e-06	3.83152
SNX10	-0.52096	9.31367	-4.8314	2.07247e-06	7.16209e-06	3.79898
SFRP2	1.04829	7.55892	4.82179	2.16801e-06	7.47044e-06	3.75565
IGKV4-1	0.929154	7.66634	4.81068	2.28381e-06	7.83588e-06	3.70562
SLC4A8	0.554204	6.67376	4.80265	2.37111e-06	8.12018e-06	3.66956
MSTN	0.649843	6.5342	4.78746	2.54527e-06	8.67083e-06	3.60144
IGLV2-11	0.951999	5.58559	4.77461	2.70214e-06	9.15557e-06	3.54398
MYBPC1	-0.554597	10.0987	-4.74623	3.08225e-06	1.03597e-05	3.41755
IL21R	0.611808	5.17297	4.74325	3.12511e-06	1.04985e-05	3.40429
SMIM25	-0.604466	7.89823	-4.6861	4.06534e-06	1.34481e-05	3.15181
B3GAT1	0.553264	5.17112	4.68273	4.12865e-06	1.36463e-05	3.13698
LRRN1	0.603878	5.32584	4.67798	4.21925e-06	1.39206e-05	3.11616
F7	0.518357	4.41748	4.64508	4.90237e-06	1.60376e-05	2.97224
MKX	0.703098	6.0667	4.63207	5.20093e-06	1.68961e-05	2.91556
CORIN	-0.61493	13.6257	-4.629	5.27376e-06	1.71216e-05	2.90223
PTPN22	-0.527504	7.92513	-4.6286	5.28338e-06	1.71501e-05	2.90048
SLC6A10P	-0.867599	7.265	-4.59645	6.11017e-06	1.96719e-05	2.76115
AC090921.1	-0.546849	5.80122	-4.58215	6.51685e-06	2.08842e-05	2.69943
C3orf80	0.585177	5.07673	4.58143	6.53803e-06	2.09454e-05	2.69632
COL6A6	0.565297	10.2466	4.57481	6.73549e-06	2.15334e-05	2.66782
IGLV1-44	0.905213	6.11212	4.56479	7.04536e-06	2.24598e-05	2.62475
CHI3L1	-1.03101	7.97036	-4.56385	7.075e-06	2.25471e-05	2.62073
VDR	-0.515603	7.83522	-4.56096	7.1673e-06	2.28196e-05	2.60832
AC099329.2	0.546722	5.56799	4.55573	7.33724e-06	2.33053e-05	2.58588
IGLC2	1.09131	8.10103	4.55255	7.44233e-06	2.36055e-05	2.57227
CCNA1	0.589696	6.04964	4.53183	8.16404e-06	2.57001e-05	2.48368
IGHV3-21	0.9252	5.32142	4.52468	8.42837e-06	2.64659e-05	2.45318
CHRNA1	0.685497	6.5765	4.50043	9.38724e-06	2.92258e-05	2.3501
ST6GAL2	0.634711	7.725	4.49894	9.44934e-06	2.94009e-05	2.3438
SSTR5-AS1	-1.08739	8.75775	-4.49495	9.61793e-06	2.98931e-05	2.32688
AC108073.1	-0.522829	4.94696	-4.49067	9.80196e-06	3.04227e-05	2.30876
CLEC4E	-0.62964	9.51533	-4.48988	9.83641e-06	3.05178e-05	2.3054
IGKV1-9	0.926611	5.33442	4.48117	1.02225e-05	3.16205e-05	2.26859
IGLV1-40	0.938695	6.17777	4.47676	1.04238e-05	3.22136e-05	2.24994
OSM	-0.750512	5.89191	-4.47346	1.05769e-05	3.26214e-05	2.23601
TF	0.744438	9.47602	4.46721	1.08723e-05	3.34452e-05	2.20967
CSTA	-0.519568	8.36901	-4.46577	1.09413e-05	3.36317e-05	2.20363
IGLV2-23	0.895272	5.87286	4.44209	1.21422e-05	3.70514e-05	2.1041
AC113383.1	0.562456	5.47661	4.42764	1.29358e-05	3.92643e-05	2.04362
ICOS	0.625207	4.80337	4.41048	1.39432e-05	4.2163e-05	1.97199
MT-TY	-0.575634	8.99141	-4.37198	1.6483e-05	4.92579e-05	1.81226
LIPG	-0.951607	5.88054	-4.34605	1.84371e-05	5.47477e-05	1.70538
SPP1	-0.643979	11.5606	-4.34233	1.87352e-05	5.55672e-05	1.69009
RGS13	0.582885	5.5358	4.33674	1.91918e-05	5.68042e-05	1.66712
TSPAN8	0.576398	7.36871	4.31473	2.10945e-05	6.20066e-05	1.57701
GPM6A	0.623422	6.55236	4.27281	2.5228e-05	7.31097e-05	1.40652
TARID	0.503009	7.46769	4.25977	2.66644e-05	7.69285e-05	1.35379
IGHV3-15	0.786441	5.2219	4.25401	2.73236e-05	7.86498e-05	1.33054
FCGR1A	-0.614031	8.24373	-4.25391	2.73349e-05	7.86709e-05	1.33015
AC008474.1	-0.547124	4.52241	-4.23057	3.01707e-05	8.63259e-05	1.2362
IGHV3-23	0.875621	6.29619	4.22141	3.13572e-05	8.95298e-05	1.1995
PLD5	0.531901	6.51295	4.21282	3.2512e-05	9.25771e-05	1.1651
BICDL1	0.57251	5.48801	4.17595	3.79412e-05	0.000107036	1.01828
IGLV3-25	0.878609	5.49194	4.16587	3.95691e-05	0.0001113	0.978353
SERPINB9P1	0.816096	7.72289	4.14693	4.28123e-05	0.000119603	0.903513
OXCT2P1	-0.573008	7.45057	-4.13551	4.48884e-05	0.000124934	0.858543
IGF2BP3	-0.540433	5.14696	-4.13402	4.51658e-05	0.000125637	0.852692
IGKV2-30	0.794252	5.50865	4.11872	4.81144e-05	0.000133163	0.792654
GBX1	-0.61241	6.31172	-4.10145	5.16636e-05	0.000142333	0.72511
SLC16A6	0.524424	7.7036	4.08129	5.61194e-05	0.000153829	0.646633
CDH17	0.56321	5.6346	4.07219	5.82513e-05	0.00015926	0.611276
GABBR2	-0.502371	7.14113	-4.06314	6.04435e-05	0.000164809	0.576251
KANK4	0.673235	5.79265	4.04085	6.61882e-05	0.000179206	0.490201
PKP1	-0.630966	6.31387	-4.02752	6.98681e-05	0.000188408	0.438942
ANGPTL5	0.50135	8.96388	4.01712	7.28743e-05	0.000195831	0.399044
AC097522.1	0.581756	8.60206	4.00721	7.58511e-05	0.000203423	0.361136
IGHV3-74	-0.543115	6.26945	-3.99435	7.98884e-05	0.000213567	0.312046
AL157896.1	-0.541559	5.05262	-3.97451	8.65163e-05	0.000229667	0.23663
FAT3	0.586336	6.36299	3.96209	9.09282e-05	0.000240521	0.189586
LINC01121	0.533059	4.47519	3.90513	0.000114042	0.000296588	-0.0244565
SLC44A5	0.749738	8.65509	3.89837	0.00011713	0.000303912	-0.0496847
PRG4	0.582283	10.329	3.86407	0.000134049	0.000344521	-0.177019
FRMPD1	-0.52665	7.32946	-3.83491	0.000150225	0.00038238	-0.284446
CXCR2P1	0.547726	4.7777	3.79741	0.00017375	0.00043635	-0.42151
PTGFR	0.551192	8.67405	3.77423	0.000189991	0.000473529	-0.505625
CDH8	0.503079	5.23647	3.71603	0.000237306	0.000580941	-0.714707
P4HA3	0.540205	6.45581	3.69537	0.000256625	0.000623605	-0.788212
IGLV3-1	0.761402	5.9385	3.63019	0.000327747	0.000781324	-1.01766
C21orf62	0.627088	5.37031	3.61558	0.000346051	0.000821163	-1.06857
PCK1	-1.05956	7.72787	-3.60476	0.000360223	0.000851775	-1.10615
DDX11L2	-0.550079	8.34056	-3.60102	0.000365244	0.000862128	-1.11911
NR4A3	-0.530164	11.4282	-3.59704	0.00037066	0.000874089	-1.13289
ADGRE1	0.528134	5.6534	3.52966	0.000474656	0.00109695	-1.36412
ESRP1	0.560817	6.05615	3.51367	0.000503066	0.0011557	-1.4184
CXCL6	-0.647043	5.13015	-3.4968	0.000534743	0.00122288	-1.47539
IGLV3-19	0.734736	5.98891	3.42044	0.000702997	0.00157382	-1.73027
KRT80	0.540576	5.79757	3.40918	0.000731641	0.00163213	-1.76742
TEX35	-0.501443	4.63161	-3.37781	0.000817252	0.00180409	-1.87028
DLK1	-0.654593	9.95268	-3.27431	0.00117055	0.00250908	-2.20339
CYP3A5	0.519153	5.39491	3.23383	0.00134384	0.00284582	-2.33102
ADAM12	0.592876	7.90854	3.2263	0.00137858	0.00291274	-2.35459
IGHD	0.725444	5.46715	3.21694	0.00142293	0.00299732	-2.38382
SLC19A3	-0.635726	8.69047	-3.09918	0.00210604	0.004288	-2.74483
JCHAIN	0.542554	9.5996	3.07222	0.00230001	0.00464531	-2.82568
FCRL5	0.537763	5.16162	3.04173	0.00253911	0.00509341	-2.91632
HCAR2	0.581298	5.76559	3.01101	0.00280296	0.00558038	-3.00679
LIF	-0.517669	7.6789	-2.9836	0.00305928	0.00604281	-3.08675
IL6	-0.621173	8.77167	-2.75168	0.00625372	0.0116058	-3.73562
